# Supplementary material for: Energy use and the role of per capita income on carbon emissions in African countries
Source: PLoS One. 2021 Nov 4;16(11):e0259488. doi: 10.1371/journal.pone.0259488 (PMC8568119; doi:10.1371/journal.pone.0259488)
Supplement: S1 Data — (XLSX) [file pone.0259488.s002.xlsx]

## Sheet: Sheet1
c_id	country	cc	region	year	ems	energy	income	urban	lnems	lnenergy	lnincome	lnurban	lnenergy*lnincome
1	Algeria	DZA	NA	1990	2.98811	861.261	3572.3	52.085	1.09464	6.7584	8.18097	3.95288	55.2902
1	Algeria	DZA	NA	1991	2.99425	888.875	3443.66	52.871	1.09669	6.78996	8.14429	3.96786	55.2994
1	Algeria	DZA	NA	1992	2.96499	888.735	3424.21	53.657	1.08687	6.7898	8.13863	3.98261	55.2596
1	Algeria	DZA	NA	1993	2.97481	872.308	3278.65	54.439	1.09018	6.77114	8.09519	3.99708	54.8137
1	Algeria	DZA	NA	1994	3.06292	823.577	3182.55	55.219	1.11937	6.71366	8.06544	4.01131	54.1486
1	Algeria	DZA	NA	1995	3.31369	843.042	3240.99	55.997	1.19806	6.73702	8.08363	4.0253	54.4596
1	Algeria	DZA	NA	1996	3.31775	802.1	3315.24	56.774	1.19929	6.68723	8.10628	4.03908	54.2086
1	Algeria	DZA	NA	1997	2.93651	808.759	3298	57.544	1.07722	6.6955	8.10107	4.05255	54.2407
1	Algeria	DZA	NA	1998	3.54388	824.534	3414.56	58.313	1.26522	6.71482	8.1358	4.06583	54.6304
1	Algeria	DZA	NA	1999	3.00572	867.798	3474.27	59.118	1.10052	6.76596	8.15314	4.07953	55.1638
1	Algeria	DZA	NA	2000	2.83038	869.61	3557.64	59.919	1.04041	6.76804	8.17685	4.09299	55.3413
1	Algeria	DZA	NA	2001	2.67777	860.041	3616.68	60.712	0.984985	6.75698	8.19331	4.10614	55.3621
1	Algeria	DZA	NA	2002	2.82239	908.297	3770.83	61.501	1.03758	6.81157	8.23505	4.11905	56.0936
1	Algeria	DZA	NA	2003	2.83832	953.058	3991.08	62.284	1.04321	6.85968	8.29182	4.13171	56.8792
1	Algeria	DZA	NA	2004	2.70739	952.268	4108.2	63.061	0.995984	6.85885	8.32074	4.1441	57.0707
1	Algeria	DZA	NA	2005	3.23617	977.954	4290.53	63.83	1.17439	6.88546	8.36417	4.15622	57.5912
1	Algeria	DZA	NA	2006	3.00437	1031.92	4299.75	64.593	1.10007	6.93918	8.36631	4.16811	58.0553
1	Algeria	DZA	NA	2007	3.20207	1078.18	4377.5	65.348	1.1638	6.98303	8.38423	4.17973	58.5474
1	Algeria	DZA	NA	2008	3.17322	1073.21	4409.81	66.097	1.15475	6.97841	8.39159	4.19112	58.5599
1	Algeria	DZA	NA	2009	3.43579	1153.66	4403.87	66.826	1.23425	7.0507	8.39024	4.20209	59.157
1	Algeria	DZA	NA	2010	3.31256	1114.22	4480.8	67.54	1.19772	7.01591	8.40756	4.21272	58.9866
1	Algeria	DZA	NA	2011	3.30557	1140.64	4524.72	68.236	1.19561	7.03935	8.41731	4.22297	59.2524
1	Algeria	DZA	NA	2012	3.47711	1229.55	4588.15	68.915	1.2462	7.1144	8.43123	4.23287	59.9832
1	Algeria	DZA	NA	2013	3.52556	1247.5	4623.09	69.576	1.26004	7.12889	8.43882	4.24242	60.1594
1	Algeria	DZA	NA	2014	3.7358	1327.54	4702.17	70.221	1.31796	7.19108	8.45578	4.25165	60.8062
1	Algeria	DZA	NA	2015	3.85456		4777.43	70.848	1.34926		8.47166	4.26054
1	Algeria	DZA	NA	2016	3.69916		4830.2	71.459	1.30811		8.48264	4.26912
1	Algeria	DZA	NA	2017			4793.95	72.052			8.47511	4.27739
1	Algeria	DZA	NA	2018			4764.46	72.629			8.46894	4.28536
1	Algeria	DZA	NA	2019			4710.58	73.189			8.45757	4.29305
2	Angola	AGO	CA	1990	0.431744	496.536	2685.78	37.144	-0.839923	6.20766	7.89573	3.6148	49.014
2	Angola	AGO	CA	1991	0.415531	491.803	2623.71	38.58	-0.878198	6.19808	7.87235	3.65273	48.7934
2	Angola	AGO	CA	1992	0.410523	478.586	2390.81	40.039	-0.890324	6.17084	7.77939	3.68985	48.0053
2	Angola	AGO	CA	1993	0.441721	479.82	1759.35	41.511	-0.817077	6.17341	7.4727	3.72596	46.1321
2	Angola	AGO	CA	1994	0.288119	470.939	1726.32	43	-1.24438	6.15473	7.45374	3.7612	45.8758
2	Angola	AGO	CA	1995	0.787033	455.666	1922.42	44.169	-0.239486	6.12176	7.56134	3.78802	46.2887
2	Angola	AGO	CA	1996	0.726233	454.055	2113.75	45.346	-0.319884	6.11822	7.65622	3.81432	46.8424
2	Angola	AGO	CA	1997	0.496361	449.254	2195.72	46.525	-0.700451	6.10759	7.69426	3.83999	46.9934
2	Angola	AGO	CA	1998	0.475815	433.882	2225.68	47.71	-0.742726	6.07277	7.70782	3.86514	46.8079
2	Angola	AGO	CA	1999	0.577083	441.163	2201.53	48.897	-0.549769	6.08941	7.69691	3.88972	46.8697
2	Angola	AGO	CA	2000	0.581962	438.55	2195.63	50.087	-0.541351	6.08347	7.69423	3.91376	46.8076
2	Angola	AGO	CA	2001	0.574316	442.979	2213.68	51.274	-0.554575	6.09352	7.70241	3.93718	46.9348
2	Angola	AGO	CA	2002	0.722959	448.262	2433.8	52.461	-0.324403	6.10538	7.79721	3.96007	47.6049
2	Angola	AGO	CA	2003	0.500225	467.644	2423.29	53.645	-0.692697	6.14771	7.79288	3.98239	47.9084
2	Angola	AGO	CA	2004	1.00188	464.808	2597.46	54.827	0.0018763	6.14162	7.86229	4.00418	48.2872
2	Angola	AGO	CA	2005	0.985736	433.573	2883.98	56	-0.0143664	6.07206	7.96693	4.02535	48.3756
2	Angola	AGO	CA	2006	1.10502	458.794	3102.65	56.764	0.0998625	6.1286	8.04001	4.0389	49.274
2	Angola	AGO	CA	2007	1.20313	471.694	3409.5	57.524	0.18493	6.15633	8.13432	4.0522	50.0776
2	Angola	AGO	CA	2008	1.185	491.979	3652.15	58.282	0.169743	6.19843	8.20307	4.06529	50.8462
2	Angola	AGO	CA	2009	1.23443	515.217	3549.58	59.034	0.210605	6.24459	8.17458	4.07811	51.0469
2	Angola	AGO	CA	2010	1.24409	520.962	3587.88	59.783	0.218406	6.25568	8.18532	4.09072	51.2047
2	Angola	AGO	CA	2011	1.26282	521.781	3579.96	60.528	0.233351	6.25725	8.18311	4.10311	51.2037
2	Angola	AGO	CA	2012	1.36118	552.364	3748.45	61.268	0.308353	6.31421	8.2291	4.11526	51.9602
2	Angola	AGO	CA	2013	1.29508	533.761	3796.88	62.002	0.258569	6.27995	8.24194	4.12717	51.7589
2	Angola	AGO	CA	2014	1.66474	544.609	3843.2	62.731	0.509669	6.30007	8.25406	4.13886	52.0011
2	Angola	AGO	CA	2015	1.24025		3748.32	63.446	0.215309		8.22906	4.15019
2	Angola	AGO	CA	2016	1.20286		3530.31	64.149	0.184703		8.16914	4.16121
2	Angola	AGO	CA	2017			3409.93	64.839			8.13445	4.17191
2	Angola	AGO	CA	2018			3233.91	65.514			8.08145	4.18226
2	Angola	AGO	CA	2019			3103.5	66.177			8.04028	4.19233
3	Benin	BEN	WA	1990	0.142158	333.698	833.612	34.485	-1.95082	5.81024	6.72577	3.54052	39.0783
3	Benin	BEN	WA	1991	0.159512	327.54	839.987	35.247	-1.83563	5.79161	6.73339	3.56238	38.9971
3	Benin	BEN	WA	1992	0.168501	324.147	835.261	35.827	-1.78081	5.7812	6.72774	3.5787	38.8944
3	Benin	BEN	WA	1993	0.205207	320.354	853.597	36.136	-1.58374	5.76943	6.74946	3.58729	38.9405
3	Benin	BEN	WA	1994	0.221398	316.294	841.512	36.447	-1.50779	5.75667	6.7352	3.59586	38.7723
3	Benin	BEN	WA	1995	0.22478	312.761	863.471	36.758	-1.49263	5.74544	6.76096	3.60436	38.8447
3	Benin	BEN	WA	1996	0.207591	352.92	872.917	37.071	-1.57218	5.86624	6.77184	3.61284	39.7253
3	Benin	BEN	WA	1997	0.19381	355.238	895.444	37.385	-1.64088	5.87279	6.79732	3.62127	39.9192
3	Benin	BEN	WA	1998	0.187593	340.202	903.774	37.699	-1.67348	5.82954	6.80658	3.62963	39.6792
3	Benin	BEN	WA	1999	0.234412	344.562	924.357	38.015	-1.45068	5.84227	6.8291	3.63798	39.8975
3	Benin	BEN	WA	2000	0.232861	288.768	949.736	38.333	-1.45731	5.66563	6.85618	3.64631	38.8446
3	Benin	BEN	WA	2001	0.256498	297.955	970.59	38.65	-1.36064	5.69694	6.8779	3.65455	39.183
3	Benin	BEN	WA	2002	0.285	310.04	985.213	39.036	-1.25527	5.7367	6.89286	3.66448	39.5423
3	Benin	BEN	WA	2003	0.313037	317.198	988.627	39.536	-1.16143	5.75953	6.89632	3.67721	39.7195
3	Benin	BEN	WA	2004	0.323642	321.355	1001.85	40.039	-1.12812	5.77255	6.90961	3.68985	39.886
3	Benin	BEN	WA	2005	0.299985	313.106	989.372	40.543	-1.20402	5.74654	6.89707	3.70236	39.6343
3	Benin	BEN	WA	2006	0.471267	358.899	999.02	41.049	-0.752331	5.88304	6.90677	3.71477	40.6328
3	Benin	BEN	WA	2007	0.531739	379.228	1029.03	41.558	-0.631603	5.93814	6.93637	3.72709	41.1891
3	Benin	BEN	WA	2008	0.507237	376.859	1049.37	42.069	-0.678777	5.93187	6.95594	3.73931	41.2618
3	Benin	BEN	WA	2009	0.521063	384.447	1043.96	42.58	-0.651884	5.95181	6.95078	3.75138	41.3697
3	Benin	BEN	WA	2010	0.553283	397.136	1036.53	43.093	-0.591885	5.98428	6.94364	3.76336	41.5527
3	Benin	BEN	WA	2011	0.534885	396.771	1037.75	43.608	-0.625703	5.98336	6.94481	3.77524	41.5533
3	Benin	BEN	WA	2012	0.493745	399.677	1057.67	44.125	-0.705736	5.99066	6.96382	3.78703	41.7178
3	Benin	BEN	WA	2013	0.503981	406.248	1102.53	44.642	-0.685216	6.00696	7.00536	3.79867	42.081
3	Benin	BEN	WA	2014	0.522592	416.791	1140.45	45.166	-0.648954	6.03258	7.03918	3.81034	42.4644
3	Benin	BEN	WA	2015	0.573491		1129	45.695	-0.556012		7.02908	3.82199
3	Benin	BEN	WA	2016	0.595648		1134.92	46.229	-0.518106		7.03432	3.83361
3	Benin	BEN	WA	2017			1166.76	46.768			7.06199	3.8452
3	Benin	BEN	WA	2018			1211.32	47.312			7.09946	3.85676
3	Benin	BEN	WA	2019			1259.81	47.861			7.13872	3.8683
4	Botswana	BWA	SA	1990	2.1003	946.794	4133.46	41.933	0.742082	6.85308	8.32687	3.73607	57.0647
4	Botswana	BWA	SA	1991	1.98788	935.533	4309.26	45.292	0.68707	6.84112	8.36852	3.81313	57.25
4	Botswana	BWA	SA	1992	2.03849	1048.66	4313.86	46.443	0.712207	6.95527	8.36959	3.83823	58.2128
4	Botswana	BWA	SA	1993	2.28547	1025.08	4284.79	47.286	0.826572	6.93253	8.36283	3.85621	57.9755
4	Botswana	BWA	SA	1994	2.1147	985.471	4332.03	48.133	0.748914	6.89312	8.37379	3.87397	57.7216
4	Botswana	BWA	SA	1995	2.07414	985.13	4525.77	48.981	0.729548	6.89277	8.41754	3.89143	58.0202
4	Botswana	BWA	SA	1996	1.83261	938.407	4676.44	49.83	0.605741	6.84418	8.45029	3.90862	57.8353
4	Botswana	BWA	SA	1997	1.81871	961.778	4948.41	50.677	0.598128	6.86878	8.50682	3.92547	58.4315
4	Botswana	BWA	SA	1998	2.12226	1061.3	4858.71	51.525	0.75248	6.96725	8.48853	3.94207	59.1417
4	Botswana	BWA	SA	1999	1.963	1072.53	5214.45	52.372	0.674476	6.97778	8.55919	3.95837	59.7241
4	Botswana	BWA	SA	2000	2.30061	1092.49	5211.07	53.219	0.833176	6.99621	8.55854	3.97442	59.8774
4	Botswana	BWA	SA	2001	2.29916	1084.6	5126.35	54.062	0.832543	6.98897	8.54215	3.99013	59.7008
4	Botswana	BWA	SA	2002	2.33404	1082.37	5341.92	54.57	0.847599	6.98691	8.58334	3.99948	59.971
4	Botswana	BWA	SA	2003	2.20731	1060.37	5493.14	55.029	0.791773	6.96638	8.61126	4.00786	59.9892
4	Botswana	BWA	SA	2004	2.20785	1024.38	5542.31	55.488	0.79202	6.93185	8.62017	4.01617	59.7537
4	Botswana	BWA	SA	2005	2.27674	1037.42	5686.78	55.944	0.822746	6.94449	8.6459	4.02435	60.0414
4	Botswana	BWA	SA	2006	2.25304	1050.64	6038.79	56.4	0.812281	6.95716	8.70596	4.03247	60.5687
4	Botswana	BWA	SA	2007	2.25636	1062.92	6400.72	57.928	0.813755	6.96878	8.76417	4.0592	61.0755
4	Botswana	BWA	SA	2008	2.35261	1101.25	6657.83	59.444	0.855523	7.0042	8.80355	4.08504	61.6618
4	Botswana	BWA	SA	2009	1.98977	1007.29	6029.2	60.937	0.688021	6.91502	8.70437	4.10984	60.1909
4	Botswana	BWA	SA	2010	2.29937	1083.91	6434.82	62.412	0.832634	6.98833	8.76948	4.13376	61.284
4	Botswana	BWA	SA	2011	2.00144	1026.73	6728.2	63.865	0.693865	6.93413	8.81406	4.15677	61.1179
4	Botswana	BWA	SA	2012	2.49195	1150.64	6944.81	64.768	0.913066	7.04807	8.84575	4.17081	62.3455
4	Botswana	BWA	SA	2013	2.74865	1203.32	7646.41	65.572	1.01111	7.09284	8.94199	4.18315	63.4241
4	Botswana	BWA	SA	2014	3.28318	1300.64	7864.25	66.368	1.18881	7.17061	8.97008	4.19522	64.321
4	Botswana	BWA	SA	2015	2.56085		7613.7	67.155	0.940338		8.9377	4.207
4	Botswana	BWA	SA	2016	2.93537		7797.14	67.933	1.07683		8.96151	4.21852
4	Botswana	BWA	SA	2017			7859.17	68.7			8.96944	4.22975
4	Botswana	BWA	SA	2018			8032.68	69.446			8.99127	4.24055
4	Botswana	BWA	SA	2019			8092.97	70.172			8.99875	4.25095
5	Cameroon	CMR	CA	1990	0.0578996	422.819	1343.51	39.657	-2.84904	6.04695	7.20304	3.68027	43.5564
5	Cameroon	CMR	CA	1991	0.00845912	414.336	1254.24	40.235	-4.77251	6.02668	7.13429	3.69474	42.996
5	Cameroon	CMR	CA	1992	0.222669	406.725	1180.2	40.817	-1.50207	6.00814	7.07344	3.7091	42.4982
5	Cameroon	CMR	CA	1993	0.228331	408.883	1055.79	41.399	-1.47696	6.01343	6.96205	3.72326	41.8658
5	Cameroon	CMR	CA	1994	0.218119	411.339	1048.32	41.985	-1.52271	6.01942	6.95494	3.73731	41.8647
5	Cameroon	CMR	CA	1995	0.239434	407.17	1055.26	42.573	-1.42948	6.00923	6.96155	3.75122	41.8335
5	Cameroon	CMR	CA	1996	0.259326	406.153	1072.05	43.164	-1.34967	6.00673	6.97733	3.76501	41.9109
5	Cameroon	CMR	CA	1997	0.224195	406.836	1098.75	43.755	-1.49524	6.00841	7.00193	3.77861	42.0705
5	Cameroon	CMR	CA	1998	0.217921	407.781	1118.64	44.348	-1.52362	6.01073	7.01987	3.79207	42.1945
5	Cameroon	CMR	CA	1999	0.203822	400.371	1136.63	44.944	-1.59051	5.99239	7.03583	3.80542	42.1614
5	Cameroon	CMR	CA	2000	0.22124	406.709	1146.57	45.542	-1.5085	6.0081	7.04453	3.81864	42.3242
5	Cameroon	CMR	CA	2001	0.214786	400.79	1165.48	46.139	-1.53811	5.99344	7.06089	3.83166	42.319
5	Cameroon	CMR	CA	2002	0.208933	399.531	1183.03	46.738	-1.56574	5.99029	7.07583	3.84456	42.3863
5	Cameroon	CMR	CA	2003	0.225902	404.799	1204.42	47.338	-1.48765	6.00339	7.09375	3.85731	42.5866
5	Cameroon	CMR	CA	2004	0.22925	406.322	1251.93	47.94	-1.47294	6.00715	7.13244	3.86995	42.8456
5	Cameroon	CMR	CA	2005	0.208439	397.811	1243.08	48.541	-1.56811	5.98598	7.12535	3.88241	42.6522
5	Cameroon	CMR	CA	2006	0.211887	368.917	1251.46	49.143	-1.5517	5.91057	7.13207	3.89473	42.1546
5	Cameroon	CMR	CA	2007	0.311485	338.474	1277.3	49.746	-1.1664	5.82445	7.15251	3.90693	41.6594
5	Cameroon	CMR	CA	2008	0.287986	332.172	1286	50.35	-1.24484	5.80565	7.15929	3.919	41.5644
5	Cameroon	CMR	CA	2009	0.339834	349.371	1278.6	50.954	-1.0793	5.85613	7.15352	3.93092	41.892
5	Cameroon	CMR	CA	2010	0.333327	342.496	1286.52	51.559	-1.09863	5.83626	7.15969	3.94273	41.7858
5	Cameroon	CMR	CA	2011	0.301339	321.159	1303.43	52.164	-1.19952	5.77194	7.17275	3.95439	41.4007
5	Cameroon	CMR	CA	2012	0.280419	322.279	1325.93	52.769	-1.27147	5.77542	7.18987	3.96592	41.5245
5	Cameroon	CMR	CA	2013	0.227388	329.587	1360.11	53.373	-1.4811	5.79784	7.21532	3.9773	41.8333
5	Cameroon	CMR	CA	2014	0.299738	335.202	1401.75	53.976	-1.20485	5.81473	7.24548	3.98854	42.1305
5	Cameroon	CMR	CA	2015	0.340284		1441.78	54.578	-1.07798		7.27364	3.99963
5	Cameroon	CMR	CA	2016	0.346523		1469.19	55.179	-1.05981		7.29247	4.01058
5	Cameroon	CMR	CA	2017			1481.73	55.777			7.30097	4.02136
5	Cameroon	CMR	CA	2018			1502.17	56.374			7.31466	4.03201
5	Cameroon	CMR	CA	2019			1522.65	56.968			7.32821	4.04249
6	Congo, Dem. Rep.	COD	CA	1990	0.124063	340.874	702.135	30.633	-2.08697	5.83151	6.55412	3.42208	38.2205
6	Congo, Dem. Rep.	COD	CA	1991	0.0879265	328.967	619.796	31.067	-2.43125	5.79596	6.42939	3.43615	37.2645
6	Congo, Dem. Rep.	COD	CA	1992	0.0757289	322.19	533.535	31.506	-2.5806	5.77514	6.27952	3.45018	36.2651
6	Congo, Dem. Rep.	COD	CA	1993	0.0689644	316.091	444.047	31.946	-2.67416	5.75603	6.09593	3.46405	35.0884
6	Congo, Dem. Rep.	COD	CA	1994	0.0426343	305.907	411.494	32.39	-3.1551	5.72328	6.01979	3.47785	34.453
6	Congo, Dem. Rep.	COD	CA	1995	0.0511557	308.728	401.186	32.838	-2.97288	5.73246	5.99442	3.49159	34.3628
6	Congo, Dem. Rep.	COD	CA	1996	0.0546312	310.403	386.113	33.289	-2.90715	5.73787	5.95613	3.50523	34.1755
6	Congo, Dem. Rep.	COD	CA	1997	0.0430898	308.148	355.528	33.742	-3.14447	5.73058	5.8736	3.51874	33.6592
6	Congo, Dem. Rep.	COD	CA	1998	0.0372015	308.493	341.778	34.199	-3.29141	5.7317	5.83416	3.5322	33.4397
6	Congo, Dem. Rep.	COD	CA	1999	0.0290679	302.542	319.562	34.659	-3.53812	5.71222	5.76695	3.54556	32.9421
6	Congo, Dem. Rep.	COD	CA	2000	0.0193058	295.224	289.986	35.122	-3.94735	5.68773	5.66983	3.55883	32.2485
6	Congo, Dem. Rep.	COD	CA	2001	0.0162798	296.803	276.142	35.587	-4.11783	5.69307	5.62092	3.57198	32.0003
6	Congo, Dem. Rep.	COD	CA	2002	0.0175734	298.229	276.056	36.055	-4.04137	5.69786	5.6206	3.58505	32.0254
6	Congo, Dem. Rep.	COD	CA	2003	0.0208216	300.003	282.647	36.526	-3.87176	5.70379	5.6442	3.59802	32.1933
6	Congo, Dem. Rep.	COD	CA	2004	0.0224571	302.303	292.351	37	-3.79615	5.71143	5.67795	3.61092	32.4292
6	Congo, Dem. Rep.	COD	CA	2005	0.0273757	304.156	300.562	37.481	-3.5981	5.71754	5.70566	3.62383	32.6223
6	Congo, Dem. Rep.	COD	CA	2006	0.028453	305.677	306.528	37.971	-3.5595	5.72253	5.72531	3.63682	32.7632
6	Congo, Dem. Rep.	COD	CA	2007	0.0300493	306.637	315.264	38.47	-3.50492	5.72566	5.75341	3.64988	32.9421
6	Congo, Dem. Rep.	COD	CA	2008	0.0307752	307.655	324.04	38.976	-3.48104	5.72898	5.78087	3.66295	33.1185
6	Congo, Dem. Rep.	COD	CA	2009	0.0280096	306.549	322.418	39.491	-3.57521	5.72538	5.77585	3.67607	33.0689
6	Congo, Dem. Rep.	COD	CA	2010	0.0312949	307.42	334.022	40.013	-3.4643	5.72821	5.81121	3.6892	33.2878
6	Congo, Dem. Rep.	COD	CA	2011	0.0373538	315.767	345.266	40.544	-3.28732	5.755	5.84432	3.70239	33.6341
6	Congo, Dem. Rep.	COD	CA	2012	0.0348526	378.917	357.598	41.082	-3.35663	5.93732	5.87941	3.71557	34.9079
6	Congo, Dem. Rep.	COD	CA	2013	0.050309	385.169	375.219	41.627	-2.98957	5.95368	5.92751	3.72875	35.2905
6	Congo, Dem. Rep.	COD	CA	2014	0.0633309	389.332	397.342	42.18	-2.75938	5.96443	5.9848	3.74195	35.6959
6	Congo, Dem. Rep.	COD	CA	2015	0.0372257		411.021	42.74	-3.29075		6.01864	3.75514
6	Congo, Dem. Rep.	COD	CA	2016	0.0256446		407.29	43.307	-3.66342		6.00952	3.76831
6	Congo, Dem. Rep.	COD	CA	2017			408.925	43.88			6.01353	3.78146
6	Congo, Dem. Rep.	COD	CA	2018			418.989	44.46			6.03784	3.79459
6	Congo, Dem. Rep.	COD	CA	2019			423.64	45.046			6.04889	3.80768
7	Congo, Rep.	COG	CA	1990	0.504133	334.059	2812.22	54.324	-0.684916	5.81132	7.94173	3.99497	46.1519
7	Congo, Rep.	COG	CA	1991	0.522277	339.362	2801.64	54.743	-0.649556	5.82707	7.93796	4.00265	46.255
7	Congo, Rep.	COG	CA	1992	0.631797	326.136	2796.71	55.162	-0.459188	5.78731	7.9362	4.01027	45.9293
7	Congo, Rep.	COG	CA	1993	0.60308	319.205	2693.67	55.58	-0.505706	5.76583	7.89866	4.01782	45.5424
7	Congo, Rep.	COG	CA	1994	0.81633	267.717	2475.62	55.996	-0.202937	5.58993	7.81425	4.02528	43.6811
7	Congo, Rep.	COG	CA	1995	0.578315	297.175	2502.79	56.413	-0.547637	5.69432	7.82516	4.0327	44.559
7	Congo, Rep.	COG	CA	1996	0.616035	272.169	2536.83	56.832	-0.484452	5.60642	7.83867	4.0401	43.9469
7	Congo, Rep.	COG	CA	1997	0.817225	253.045	2449.35	57.299	-0.201841	5.53357	7.80358	4.04828	43.1816
7	Congo, Rep.	COG	CA	1998	0.26338	246.027	2468.27	57.766	-1.33416	5.50544	7.81127	4.0564	43.0045
7	Congo, Rep.	COG	CA	1999	0.270339	235.28	2335.86	58.231	-1.30808	5.46078	7.75613	4.06442	42.3545
7	Congo, Rep.	COG	CA	2000	0.335345	226.984	2441.33	58.695	-1.09259	5.42488	7.8003	4.07235	42.3157
7	Congo, Rep.	COG	CA	2001	0.238166	247.285	2462.88	59.156	-1.43479	5.51054	7.80908	4.08018	43.0323
7	Congo, Rep.	COG	CA	2002	0.173913	242.135	2503.78	59.617	-1.7492	5.48949	7.82556	4.08794	42.9584
7	Congo, Rep.	COG	CA	2003	0.269085	277.653	2452.63	60.076	-1.31273	5.62637	7.80491	4.09561	43.9134
7	Congo, Rep.	COG	CA	2004	0.270549	286.138	2463.04	60.533	-1.3073	5.65647	7.80915	4.10319	44.1722
7	Congo, Rep.	COG	CA	2005	0.271272	299.986	2571.79	60.988	-1.30463	5.70374	7.85236	4.11068	44.7878
7	Congo, Rep.	COG	CA	2006	0.298636	378.774	2642.89	61.441	-1.20853	5.93694	7.87963	4.11808	46.7809
7	Congo, Rep.	COG	CA	2007	0.313142	325.053	2513.18	61.893	-1.1611	5.78399	7.82931	4.12541	45.2846
7	Congo, Rep.	COG	CA	2008	0.326343	336.09	2563.69	62.346	-1.11981	5.81738	7.8492	4.1327	45.6618
7	Congo, Rep.	COG	CA	2009	0.419299	371.371	2666.18	62.8	-0.869171	5.9172	7.8884	4.13995	46.6773
7	Congo, Rep.	COG	CA	2010	0.461621	392.368	2812.44	63.256	-0.77301	5.9722	7.94181	4.14719	47.4301
7	Congo, Rep.	COG	CA	2011	0.512314	508.037	2828.48	63.712	-0.668818	6.23055	7.9475	4.15437	49.5173
7	Congo, Rep.	COG	CA	2012	0.656941	567.361	2860.87	64.169	-0.42016	6.341	7.95888	4.16152	50.4672
7	Congo, Rep.	COG	CA	2013	0.700439	567.86	2887.25	64.627	-0.356048	6.34188	7.96806	4.16863	50.5324
7	Congo, Rep.	COG	CA	2014	0.66652	554.808	3008.67	65.085	-0.405685	6.31862	8.00925	4.17569	50.6075
7	Congo, Rep.	COG	CA	2015	0.665273		3012.54	65.543	-0.407558		8.01054	4.18271
7	Congo, Rep.	COG	CA	2016	0.658897		2854.76	66.001	-0.417188		7.95674	4.18967
7	Congo, Rep.	COG	CA	2017			2732.2	66.459			7.91286	4.19658
7	Congo, Rep.	COG	CA	2018			2705.16	66.916			7.90292	4.20344
7	Congo, Rep.	COG	CA	2019			2612.98	67.373			7.86825	4.21024
8	Cote d'Ivoire	CIV	WA	1990	0.422209	364.374	1491.12	39.345	-0.862255	5.89818	7.30728	3.67237	43.0997
8	Cote d'Ivoire	CIV	WA	1991	0.369002	361.578	1438.94	39.716	-0.996954	5.89048	7.27166	3.68175	42.8336
8	Cote d'Ivoire	CIV	WA	1992	0.319979	380.498	1385	40.088	-1.1395	5.94148	7.23346	3.69108	42.9774
8	Cote d'Ivoire	CIV	WA	1993	0.40285	380.415	1334.5	40.461	-0.90919	5.94126	7.19632	3.70034	42.7552
8	Cote d'Ivoire	CIV	WA	1994	0.341192	376.646	1299.9	40.835	-1.07531	5.93131	7.17005	3.70954	42.5277
8	Cote d'Ivoire	CIV	WA	1995	0.46613	362.962	1347	41.21	-0.763291	5.8943	7.20563	3.71868	42.4721
8	Cote d'Ivoire	CIV	WA	1996	0.534605	394.759	1405.06	41.587	-0.626228	5.97828	7.24784	3.72779	43.3296
8	Cote d'Ivoire	CIV	WA	1997	0.500222	390.405	1412.81	41.964	-0.692704	5.96718	7.25334	3.73681	43.282
8	Cote d'Ivoire	CIV	WA	1998	0.443397	377.956	1438.85	42.342	-0.81329	5.93478	7.2716	3.74578	43.1553
8	Cote d'Ivoire	CIV	WA	1999	0.390886	438.173	1421.71	42.741	-0.93934	6.08261	7.25961	3.75516	44.1574
8	Cote d'Ivoire	CIV	WA	2000	0.412727	412.645	1356.59	43.155	-0.884969	6.02259	7.21273	3.7648	43.4393
8	Cote d'Ivoire	CIV	WA	2001	0.458456	387.472	1326.13	43.568	-0.779891	5.95964	7.19002	3.77432	42.8499
8	Cote d'Ivoire	CIV	WA	2002	0.422848	405.057	1275.37	43.983	-0.860742	6.00403	7.15099	3.7838	42.9347
8	Cote d'Ivoire	CIV	WA	2003	0.310243	374.915	1231.72	44.399	-1.1704	5.9267	7.11617	3.79322	42.1754
8	Cote d'Ivoire	CIV	WA	2004	0.426479	517.46	1221.16	44.817	-0.852193	6.24893	7.10755	3.80259	44.4146
8	Cote d'Ivoire	CIV	WA	2005	0.426346	524.036	1216.19	45.234	-0.852503	6.26156	7.10348	3.81185	44.4789
8	Cote d'Ivoire	CIV	WA	2006	0.373056	504.324	1208.26	45.652	-0.986027	6.22322	7.09694	3.82105	44.1658
8	Cote d'Ivoire	CIV	WA	2007	0.353478	531.026	1202.89	46.071	-1.03993	6.27481	7.09248	3.83018	44.504
8	Cote d'Ivoire	CIV	WA	2008	0.345647	521.908	1206.15	46.491	-1.06234	6.25749	7.09519	3.83926	44.3981
8	Cote d'Ivoire	CIV	WA	2009	0.282075	467.463	1217.21	46.91	-1.26558	6.14732	7.10431	3.84823	43.6725
8	Cote d'Ivoire	CIV	WA	2010	0.339323	494.953	1213.11	47.33	-1.0808	6.20446	7.10095	3.85714	44.0575
8	Cote d'Ivoire	CIV	WA	2011	0.344577	554.066	1132.55	47.751	-1.06544	6.31728	7.03223	3.866	44.4246
8	Cote d'Ivoire	CIV	WA	2012	0.431248	586.275	1223.63	48.172	-0.841072	6.37379	7.10958	3.87478	45.315
8	Cote d'Ivoire	CIV	WA	2013	0.483621	612.549	1299.81	48.593	-0.726455	6.41763	7.16997	3.88348	46.0142
8	Cote d'Ivoire	CIV	WA	2014	0.489631	612.64	1379.14	49.014	-0.714103	6.41778	7.22922	3.89211	46.3955
8	Cote d'Ivoire	CIV	WA	2015	0.471911		1463.71	49.444	-0.750966		7.28873	3.90084
8	Cote d'Ivoire	CIV	WA	2016	0.406064		1529.51	49.881	-0.901245		7.3327	3.90964
8	Cote d'Ivoire	CIV	WA	2017			1600.77	50.326			7.37824	3.91852
8	Cote d'Ivoire	CIV	WA	2018			1666.43	50.779			7.41844	3.92748
8	Cote d'Ivoire	CIV	WA	2019			1735.8	51.239			7.45922	3.9365
9	Egypt, Arab Rep.	EGY	NA	1990	1.3457	574.529	1556.87	43.478	0.296915	6.35355	7.35043	3.77225	46.7013
9	Egypt, Arab Rep.	EGY	NA	1991	1.35289	561.937	1539.02	43.345	0.302243	6.33139	7.3389	3.76919	46.4654
9	Egypt, Arab Rep.	EGY	NA	1992	1.37006	564.41	1573.82	43.212	0.314854	6.33578	7.36126	3.76612	46.6393
9	Egypt, Arab Rep.	EGY	NA	1993	1.5486	573.402	1586.64	43.079	0.43735	6.35159	7.36937	3.76304	46.8072
9	Egypt, Arab Rep.	EGY	NA	1994	1.39182	540.665	1616.87	42.946	0.330609	6.2928	7.38825	3.75994	46.4928
9	Egypt, Arab Rep.	EGY	NA	1995	1.53118	563.546	1658.32	42.814	0.426039	6.33425	7.41356	3.75686	46.9593
9	Egypt, Arab Rep.	EGY	NA	1996	1.48083	586.219	1706.35	42.681	0.392603	6.37369	7.44211	3.75375	47.4338
9	Egypt, Arab Rep.	EGY	NA	1997	1.66741	598.396	1764.27	42.658	0.511273	6.39425	7.47549	3.75321	47.8002
9	Egypt, Arab Rep.	EGY	NA	1998	1.84657	628.518	1825.83	42.704	0.613327	6.44337	7.50979	3.75429	48.3883
9	Egypt, Arab Rep.	EGY	NA	1999	1.85725	630.035	1898.64	42.75	0.619095	6.44578	7.54889	3.75537	48.6585
9	Egypt, Arab Rep.	EGY	NA	2000	2.05322	589.668	1980.97	42.797	0.719408	6.37956	7.59134	3.75647	48.4294
9	Egypt, Arab Rep.	EGY	NA	2001	1.78827	649.742	2012.38	42.843	0.581247	6.47658	7.60707	3.75754	49.2678
9	Egypt, Arab Rep.	EGY	NA	2002	1.7793	657.751	2022.07	42.889	0.576222	6.48883	7.61188	3.75861	49.3922
9	Egypt, Arab Rep.	EGY	NA	2003	2.03174	670.25	2048.22	42.935	0.708891	6.50765	7.62473	3.75969	49.6191
9	Egypt, Arab Rep.	EGY	NA	2004	2.03462	711.347	2093.35	42.981	0.710307	6.56716	7.64652	3.76076	50.2159
9	Egypt, Arab Rep.	EGY	NA	2005	2.21398	813.999	2147.82	43.027	0.794793	6.70196	7.67221	3.76183	51.4188
9	Egypt, Arab Rep.	EGY	NA	2006	2.32312	844.988	2254.51	43.073	0.84291	6.73932	7.72069	3.7629	52.0322
9	Egypt, Arab Rep.	EGY	NA	2007	2.41707	889.389	2372.38	43.078	0.882556	6.79054	7.77165	3.76301	52.7737
9	Egypt, Arab Rep.	EGY	NA	2008	2.49367	907.595	2497.34	43.058	0.913757	6.8108	7.82298	3.76255	53.2807
9	Egypt, Arab Rep.	EGY	NA	2009	2.54804	911.489	2565.77	43.039	0.935323	6.81508	7.85001	3.76211	53.4985
9	Egypt, Arab Rep.	EGY	NA	2010	2.4494	876.542	2644.82	43.019	0.895843	6.77599	7.88036	3.76164	53.3972
9	Egypt, Arab Rep.	EGY	NA	2011	2.57204	900.66	2635.19	43	0.9447	6.80313	7.87671	3.7612	53.5863
9	Egypt, Arab Rep.	EGY	NA	2012	2.54689	905.587	2634.85	42.946	0.934873	6.80858	7.87658	3.75994	53.6284
9	Egypt, Arab Rep.	EGY	NA	2013	2.42524	848.629	2632.06	42.893	0.885929	6.74362	7.87552	3.75871	53.1095
9	Egypt, Arab Rep.	EGY	NA	2014	2.51981	827.497	2648.29	42.839	0.924183	6.71841	7.88167	3.75745	52.9523
9	Egypt, Arab Rep.	EGY	NA	2015	2.42942		2703.74	42.785	0.887652		7.90239	3.75619
9	Egypt, Arab Rep.	EGY	NA	2016	2.52586		2761.39	42.732	0.926583		7.92349	3.75495
9	Egypt, Arab Rep.	EGY	NA	2017			2817.32	42.705			7.94354	3.75432
9	Egypt, Arab Rep.	EGY	NA	2018			2907.32	42.704			7.97499	3.75429
9	Egypt, Arab Rep.	EGY	NA	2019			3008.84	42.73			8.00931	3.7549
10	Ethiopia	ETH	EA	1990	0.063021	478.903	208.079	12.621	-2.76429	6.1715	5.33792	2.53536	32.943
10	Ethiopia	ETH	EA	1991	0.0601681	478.128	186.52	12.867	-2.81061	6.16988	5.22854	2.55467	32.2595
10	Ethiopia	ETH	EA	1992	0.0576895	472.506	164.337	13.116	-2.85268	6.15805	5.10192	2.57383	31.4179
10	Ethiopia	ETH	EA	1993	0.0568329	474.98	179.404	13.37	-2.86764	6.16327	5.18964	2.59301	31.9852
10	Ethiopia	ETH	EA	1994	0.0406034	476.557	178.802	13.627	-3.2039	6.16659	5.18628	2.61205	31.9816
10	Ethiopia	ETH	EA	1995	0.0449312	478.029	183.548	13.827	-3.10262	6.16967	5.21248	2.62662	32.1593
10	Ethiopia	ETH	EA	1996	0.0485749	478.905	199.923	14.006	-3.02465	6.1715	5.29793	2.63949	32.6962
10	Ethiopia	ETH	EA	1997	0.0502648	477.898	200.027	14.186	-2.99045	6.1694	5.29845	2.65226	32.6882
10	Ethiopia	ETH	EA	1998	0.0515077	478.278	187.517	14.369	-2.96603	6.17019	5.23387	2.66507	32.294
10	Ethiopia	ETH	EA	1999	0.0490696	477.67	191.572	14.553	-3.01451	6.16892	5.25526	2.6778	32.4193
10	Ethiopia	ETH	EA	2000	0.0536001	478.493	197.432	14.74	-2.9262	6.17064	5.2854	2.69056	32.6143
10	Ethiopia	ETH	EA	2001	0.063861	482.405	207.753	14.927	-2.75105	6.17879	5.33635	2.70317	32.9721
10	Ethiopia	ETH	EA	2002	0.0644607	482.689	204.938	15.118	-2.7417	6.17937	5.32271	2.71589	32.891
10	Ethiopia	ETH	EA	2003	0.0691018	484.045	194.873	15.31	-2.67217	6.18218	5.27235	2.72851	32.5946
10	Ethiopia	ETH	EA	2004	0.0713252	484.63	215.155	15.504	-2.64051	6.18339	5.37136	2.7411	33.2132
10	Ethiopia	ETH	EA	2005	0.0670515	482.906	233.944	15.7	-2.70229	6.17982	5.45508	2.75366	33.7114
10	Ethiopia	ETH	EA	2006	0.0701264	483.94	252.212	15.899	-2.65746	6.18196	5.53027	2.76626	34.1879
10	Ethiopia	ETH	EA	2007	0.0746815	485.597	273.492	16.116	-2.59452	6.18538	5.61127	2.77981	34.7079
10	Ethiopia	ETH	EA	2008	0.0799594	486.761	294.805	16.51	-2.52624	6.18777	5.68632	2.80397	35.1856
10	Ethiopia	ETH	EA	2009	0.0783015	486.732	312.034	16.91	-2.54719	6.18771	5.74311	2.8279	35.5367
10	Ethiopia	ETH	EA	2010	0.0744781	486.69	341.554	17.319	-2.59725	6.18763	5.83351	2.8518	36.0956
10	Ethiopia	ETH	EA	2011	0.0791656	489.176	369.202	17.735	-2.53621	6.19272	5.91134	2.87554	36.6073
10	Ethiopia	ETH	EA	2012	0.0918658	489.194	389.939	18.16	-2.38743	6.19276	5.96599	2.89922	36.9459
10	Ethiopia	ETH	EA	2013	0.109142	492.145	419.184	18.575	-2.2151	6.19877	6.03831	2.92182	37.4301
10	Ethiopia	ETH	EA	2014	0.126764	493.13	449.42	18.998	-2.06543	6.20077	6.10796	2.94433	37.8741
10	Ethiopia	ETH	EA	2015	0.136046		482.639	19.428	-1.99476		6.17927	2.96672
10	Ethiopia	ETH	EA	2016	0.143525		514.057	19.866	-1.94125		6.24233	2.98901
10	Ethiopia	ETH	EA	2017			548.419	20.31			6.30704	3.01111
10	Ethiopia	ETH	EA	2018			570.652	20.763			6.34678	3.03317
10	Ethiopia	ETH	EA	2019			602.174	21.225			6.40055	3.05518
11	Gabon	GAB	CA	1990	4.73877	1244.25	11159.8	69.143	1.55578	7.12629	9.32008	4.23618	66.4176
11	Gabon	GAB	CA	1991	4.64866	1250.23	11522.9	70.462	1.53658	7.13108	9.35209	4.25507	66.6905
11	Gabon	GAB	CA	1992	4.91943	1300.71	10868.4	71.749	1.59319	7.17067	9.29361	4.27317	66.6414
11	Gabon	GAB	CA	1993	4.84647	1339.87	10998.9	72.999	1.57825	7.20033	9.30555	4.29045	67.003
11	Gabon	GAB	CA	1994	4.15169	1156.82	11110.8	73.921	1.42352	7.05343	9.31567	4.303	65.7075
11	Gabon	GAB	CA	1995	4.26204	1236.19	11365.7	74.797	1.44975	7.11979	9.33836	4.31478	66.4871
11	Gabon	GAB	CA	1996	4.28987	1254.83	11481.3	75.654	1.45626	7.13476	9.34848	4.32617	66.6991
11	Gabon	GAB	CA	1997	4.20247	1238.73	11838.3	76.49	1.43567	7.12184	9.37909	4.33716	66.7964
11	Gabon	GAB	CA	1998	4.25601	1285.32	11949.3	77.306	1.44833	7.15876	9.38843	4.34777	67.2095
11	Gabon	GAB	CA	1999	4.00936	1220.85	10618.8	78.102	1.38863	7.1073	9.27038	4.35802	65.8874
11	Gabon	GAB	CA	2000	3.82116	1197.23	10170.3	78.879	1.34055	7.08777	9.22722	4.36791	65.4004
11	Gabon	GAB	CA	2001	3.81565	1254.9	10142.7	79.633	1.33911	7.13481	9.2245	4.37743	65.8151
11	Gabon	GAB	CA	2002	3.5494	1479.21	9879.35	80.368	1.26678	7.29926	9.1982	4.38662	67.1401
11	Gabon	GAB	CA	2003	3.51711	1697.32	9859.25	81.083	1.25764	7.43681	9.19617	4.39547	68.3901
11	Gabon	GAB	CA	2004	3.4617	1920.58	9679.07	81.778	1.24176	7.56038	9.17772	4.40401	69.3871
11	Gabon	GAB	CA	2005	3.51524	2160.07	9675.43	82.452	1.25711	7.6779	9.17734	4.41222	70.4627
11	Gabon	GAB	CA	2006	2.9179	2362.4	9143.47	83.107	1.07087	7.76743	9.12079	4.42013	70.8452
11	Gabon	GAB	CA	2007	2.79649	2555.47	9413.58	83.742	1.02836	7.84599	9.14991	4.42774	71.7901
11	Gabon	GAB	CA	2008	2.75289	2723.34	8826.63	84.359	1.01265	7.90962	9.08553	4.43508	71.863
11	Gabon	GAB	CA	2009	2.71123	2883.6	8554.28	84.955	0.997401	7.96679	9.05419	4.44212	72.1328
11	Gabon	GAB	CA	2010	2.95547	3129.08	8849.36	85.533	1.08366	8.04849	9.0881	4.4489	73.1455
11	Gabon	GAB	CA	2011	2.93859	2429.22	9136.61	86.092	1.07793	7.79532	9.12005	4.45542	71.0937
11	Gabon	GAB	CA	2012	2.89012	2072.64	9258.88	86.634	1.0613	7.63658	9.13334	4.46169	69.7475
11	Gabon	GAB	CA	2013	2.90604	2913.86	9418.22	87.156	1.06679	7.97724	9.1504	4.4677	72.9949
11	Gabon	GAB	CA	2014	2.82646	2694.21	9476.6	87.651	1.03903	7.89886	9.15658	4.47336	72.3265
11	Gabon	GAB	CA	2015	2.70174		9521.29	88.118	0.993897		9.16128	4.47868
11	Gabon	GAB	CA	2016	2.64998		9429.05	88.559	0.974551		9.15155	4.48367
11	Gabon	GAB	CA	2017			9212.97	88.976			9.12837	4.48837
11	Gabon	GAB	CA	2018			9051.28	89.37			9.11066	4.49278
11	Gabon	GAB	CA	2019			9128.88	89.741			9.1192	4.49693
12	Ghana	GHA	WA	1990	0.260878	358.149	816.078	36.441	-1.3437	5.88095	6.70451	3.5957	39.4289
12	Ghana	GHA	WA	1991	0.281402	360.029	834.656	37.17	-1.26797	5.88619	6.72702	3.6155	39.5965
12	Ghana	GHA	WA	1992	0.239885	362.266	842.334	37.905	-1.42759	5.89238	6.73618	3.63508	39.6921
12	Ghana	GHA	WA	1993	0.274568	368.898	858.324	38.644	-1.29256	5.91052	6.75498	3.65439	39.9254
12	Ghana	GHA	WA	1994	0.314852	373.312	862.295	39.39	-1.15565	5.92241	6.7596	3.67351	40.0331
12	Ghana	GHA	WA	1995	0.310144	380.349	873.886	40.14	-1.17072	5.94109	6.77295	3.69237	40.2387
12	Ghana	GHA	WA	1996	0.321289	383.382	890.632	40.896	-1.13541	5.94903	6.79193	3.71103	40.4054
12	Ghana	GHA	WA	1997	0.355459	390.663	904.87	41.654	-1.03435	5.96784	6.80779	3.7294	40.6278
12	Ghana	GHA	WA	1998	0.348779	402.835	924.272	42.418	-1.05332	5.99853	6.82901	3.74757	40.964
12	Ghana	GHA	WA	1999	0.348136	408.254	941.591	43.184	-1.05516	6.01189	6.84757	3.76547	41.1668
12	Ghana	GHA	WA	2000	0.326207	325.557	952.803	43.929	-1.12022	5.78554	6.85941	3.78258	39.6854
12	Ghana	GHA	WA	2001	0.350238	319.718	966.938	44.601	-1.04914	5.76744	6.87413	3.79776	39.6461
12	Ghana	GHA	WA	2002	0.366584	310.104	986.022	45.275	-1.00353	5.73691	6.89368	3.81276	39.5484
12	Ghana	GHA	WA	2003	0.367755	286.293	1012.1	45.951	-1.00034	5.65702	6.91979	3.82758	39.1453
12	Ghana	GHA	WA	2004	0.345457	279.103	1042.55	46.63	-1.06289	5.63158	6.94943	3.84224	39.1363
12	Ghana	GHA	WA	2005	0.320563	269.782	1076.62	47.308	-1.13768	5.59762	6.98158	3.85668	39.0802
12	Ghana	GHA	WA	2006	0.418167	280.168	1116.63	47.988	-0.871874	5.63539	7.01807	3.87095	39.5496
12	Ghana	GHA	WA	2007	0.427956	273.055	1135.49	48.669	-0.848735	5.60967	7.03482	3.88504	39.463
12	Ghana	GHA	WA	2008	0.387805	266.12	1207.83	49.351	-0.947253	5.58395	7.09658	3.89896	39.627
12	Ghana	GHA	WA	2009	0.318897	280.976	1234.54	50.031	-1.14289	5.63827	7.11845	3.91264	40.1358
12	Ghana	GHA	WA	2010	0.401778	298.912	1299.34	50.713	-0.911856	5.70015	7.16962	3.92618	40.8679
12	Ghana	GHA	WA	2011	0.453975	311.43	1446.37	51.394	-0.789714	5.74118	7.27681	3.93952	41.7775
12	Ghana	GHA	WA	2012	0.571707	329.158	1543.76	52.073	-0.559129	5.79654	7.34198	3.95265	42.5581
12	Ghana	GHA	WA	2013	0.551821	336.468	1618.6	52.748	-0.594531	5.8185	7.38932	3.96553	42.9948
12	Ghana	GHA	WA	2014	0.560735	331.827	1627.76	53.419	-0.578506	5.80462	7.39496	3.97817	42.9249
12	Ghana	GHA	WA	2015	0.594374		1625.91	54.086	-0.520247		7.39382	3.99058
12	Ghana	GHA	WA	2016	0.585289		1644.6	54.749	-0.535649		7.40525	4.00276
12	Ghana	GHA	WA	2017			1739.47	55.407			7.46133	4.01471
12	Ghana	GHA	WA	2018			1808.33	56.06			7.50016	4.02642
12	Ghana	GHA	WA	2019			1884.28	56.707			7.5413	4.0379
13	Kenya	KEN	EA	1990	0.24545	451.511	917.408	16.748	-1.40466	6.1126	6.82155	2.81828	41.6974
13	Kenya	KEN	EA	1991	0.197394	445.036	900.353	17.043	-1.62255	6.09815	6.80279	2.83574	41.4844
13	Kenya	KEN	EA	1992	0.21878	442.239	864.787	17.342	-1.51969	6.09185	6.76248	2.85313	41.196
13	Kenya	KEN	EA	1993	0.242865	439.22	840.941	17.645	-1.41525	6.085	6.73452	2.87045	40.9796
13	Kenya	KEN	EA	1994	0.243283	430.64	837.004	17.952	-1.41353	6.06527	6.72983	2.8877	40.8182
13	Kenya	KEN	EA	1995	0.272038	437.93	848.148	18.263	-1.30181	6.08206	6.74306	2.90488	41.0117
13	Kenya	KEN	EA	1996	0.326304	440.892	857.948	18.579	-1.11993	6.0888	6.75454	2.92203	41.1271
13	Kenya	KEN	EA	1997	0.280987	433.613	837.811	18.898	-1.26945	6.07215	6.73079	2.93906	40.8704
13	Kenya	KEN	EA	1998	0.331782	437.403	841.494	19.222	-1.10328	6.08086	6.73518	2.95606	40.9556
13	Kenya	KEN	EA	1999	0.327095	434.808	837.412	19.55	-1.1175	6.07491	6.73032	2.97297	40.886
13	Kenya	KEN	EA	2000	0.325922	437.966	819.615	19.892	-1.1211	6.08214	6.70883	2.99032	40.8041
13	Kenya	KEN	EA	2001	0.285224	431.982	827.705	20.239	-1.25448	6.06838	6.71866	3.00761	40.7714
13	Kenya	KEN	EA	2002	0.236088	426.016	809.962	20.591	-1.44355	6.05448	6.69699	3.02485	40.5468
13	Kenya	KEN	EA	2003	0.194777	423.714	811.427	20.948	-1.6359	6.04906	6.69879	3.04204	40.5214
13	Kenya	KEN	EA	2004	0.213937	433.506	829.953	21.31	-1.54208	6.07191	6.72137	3.05918	40.8115
13	Kenya	KEN	EA	2005	0.233788	436.927	855.225	21.675	-1.45334	6.07977	6.75136	3.07616	41.0467
13	Kenya	KEN	EA	2006	0.25431	443.165	885.81	22.045	-1.3692	6.09394	6.7865	3.09309	41.3566
13	Kenya	KEN	EA	2007	0.253998	440.465	920.649	22.42	-1.37043	6.08783	6.82508	3.10995	41.5499
13	Kenya	KEN	EA	2008	0.257387	443.54	897.602	22.8	-1.35718	6.09479	6.79973	3.12676	41.4429
13	Kenya	KEN	EA	2009	0.302044	456.95	902.125	23.183	-1.19718	6.12457	6.80475	3.14342	41.6762
13	Kenya	KEN	EA	2010	0.289656	464.413	951.688	23.571	-1.23906	6.14077	6.85824	3.16002	42.1149
13	Kenya	KEN	EA	2011	0.311682	461.466	982.981	23.969	-1.16577	6.13441	6.89059	3.17676	42.2697
13	Kenya	KEN	EA	2012	0.282819	454.836	1000.83	24.376	-1.26295	6.11994	6.90858	3.1936	42.2801
13	Kenya	KEN	EA	2013	0.29291	468.638	1032.28	24.794	-1.22789	6.14983	6.93952	3.2106	42.6769
13	Kenya	KEN	EA	2014	0.309143	505.997	1060.1	25.221	-1.17395	6.22653	6.96611	3.22768	43.3747
13	Kenya	KEN	EA	2015	0.355454		1093.13	25.658	-1.03436		6.9968	3.24485
13	Kenya	KEN	EA	2016	0.365117		1129.71	26.105	-1.00754		7.02972	3.26213
13	Kenya	KEN	EA	2017			1156.43	26.562			7.05309	3.27948
13	Kenya	KEN	EA	2018			1201.47	27.03			7.0913	3.29695
13	Kenya	KEN	EA	2019			1237.5	27.507			7.12085	3.31444
14	Libya	LBY	NA	1990	8.29002	2517.1		75.723	2.11505	7.83086		4.32708
14	Libya	LBY	NA	1991	9.4325	2493.1		75.777	2.24416	7.82128		4.3278
14	Libya	LBY	NA	1992	8.01146	2423.69		75.832	2.08087	7.79305		4.32852
14	Libya	LBY	NA	1993	8.19056	2460.43		75.886	2.10298	7.80809		4.32923
14	Libya	LBY	NA	1994	9.09032	2721.07		75.94	2.20721	7.90878		4.32994
14	Libya	LBY	NA	1995	9.2994	2826.2		75.994	2.22995	7.94669		4.33066
14	Libya	LBY	NA	1996	8.76817	2950.03		76.048	2.17113	7.98957		4.33136
14	Libya	LBY	NA	1997	8.78775	2950.81		76.114	2.17336	7.98984		4.33223
14	Libya	LBY	NA	1998	8.75051	2941.33		76.193	2.16911	7.98662		4.33327
14	Libya	LBY	NA	1999	8.45729	2858.89	8779.89	76.284	2.13503	7.95819	9.08022	4.33446	72.2621
14	Libya	LBY	NA	2000	8.79331	2954.08	8963.67	76.387	2.17399	7.99094	9.10093	4.33581	72.7251
14	Libya	LBY	NA	2001	8.83664	2995.87	8667.56	76.502	2.17891	8.00499	9.06734	4.33732	72.584
14	Libya	LBY	NA	2002	8.64791	3066.18	8448.12	76.629	2.15732	8.02819	9.0417	4.33897	72.5884
14	Libya	LBY	NA	2003	8.74775	3104.51	9395.77	76.768	2.1688	8.04061	9.14801	4.34079	73.5556
14	Libya	LBY	NA	2004	8.81919	3141.44	9660.95	76.919	2.17693	8.05244	9.17585	4.34275	73.8879
14	Libya	LBY	NA	2005	8.9863	3065.05	10642.9	77.08	2.1957	8.02782	9.27265	4.34484	74.4391
14	Libya	LBY	NA	2006	9.04903	3052.43	11164.8	77.253	2.20266	8.02369	9.32052	4.34709	74.785
14	Libya	LBY	NA	2007	8.36167	2796.46	11699.3	77.437	2.12366	7.93611	9.36729	4.34947	74.3398
14	Libya	LBY	NA	2008	9.24505	2937.63	11844.9	77.632	2.22409	7.98536	9.37965	4.35198	74.8999
14	Libya	LBY	NA	2009	9.45208	3146.18	11607.2	77.837	2.24623	8.05395	9.35938	4.35462	75.3799
14	Libya	LBY	NA	2010	9.99753	3353.53	12064.8	78.052	2.30234	8.11777	9.39805	4.35738	76.2912
14	Libya	LBY	NA	2011	6.35502	2190.81	4539	78.277	1.84925	7.69203	8.42046	4.36025	64.7704
14	Libya	LBY	NA	2012	8.38146	2744.01	10066.6	78.512	2.12602	7.91718	9.21698	4.36325	72.9724
14	Libya	LBY	NA	2013	8.90241	3071.82	8649.9	78.756	2.18632	8.03003	9.0653	4.36635	72.7946
14	Libya	LBY	NA	2014	9.35074	2808.65	6530.86	79.009	2.23545	7.94046	8.78429	4.36956	69.7513
14	Libya	LBY	NA	2015	8.88024		5899.9	79.27	2.18383		8.68269	4.37286
14	Libya	LBY	NA	2016	7.78851		5669.73	79.54	2.05265		8.6429	4.37626
14	Libya	LBY	NA	2017			7085.81	79.817			8.86585	4.37974
14	Libya	LBY	NA	2018			8038.58	80.102			8.99201	4.3833
14	Libya	LBY	NA	2019			8122.17	80.393			9.00235	4.38693
15	Mauritius	MUS	EA	1990	1.38191	629.382	3805.21	43.9	0.323468	6.44474	8.24413	3.78191	53.1312
15	Mauritius	MUS	EA	1991	1.42189	634.422	3931.32	43.777	0.35199	6.45271	8.27673	3.77911	53.4074
15	Mauritius	MUS	EA	1992	1.57576	657.787	4132.62	43.653	0.45474	6.48888	8.32667	3.77627	54.0308
15	Mauritius	MUS	EA	1993	1.61734	678.841	4291.47	43.53	0.480783	6.52039	8.36438	3.77345	54.539
15	Mauritius	MUS	EA	1994	1.45975	657.624	4406.84	43.407	0.378268	6.48863	8.39091	3.77062	54.4455
15	Mauritius	MUS	EA	1995	1.6302	697.004	4556.44	43.284	0.488705	6.54679	8.4243	3.76778	55.1521
15	Mauritius	MUS	EA	1996	1.72033	702.234	4762.09	43.161	0.542514	6.55427	8.46844	3.76494	55.5044
15	Mauritius	MUS	EA	1997	1.74044	712.572	4970.31	43.038	0.554136	6.56888	8.51124	3.76208	55.9093
15	Mauritius	MUS	EA	1998	1.87076	750.443	5216.96	42.916	0.626342	6.62066	8.55967	3.75924	56.6707
15	Mauritius	MUS	EA	1999	2.06553	775.374	5285.55	42.793	0.725389	6.65335	8.57273	3.75637	57.0374
15	Mauritius	MUS	EA	2000	2.26779	851.222	5663.19	42.67	0.818805	6.74667	8.64174	3.7535	58.303
15	Mauritius	MUS	EA	2001	2.39401	886.764	5806.71	42.559	0.872971	6.78758	8.66677	3.75089	58.8264
15	Mauritius	MUS	EA	2002	2.39572	873.196	5859.66	42.447	0.873682	6.77216	8.67585	3.74826	58.7542
15	Mauritius	MUS	EA	2003	2.5235	909.063	6162.12	42.335	0.925649	6.81241	8.72617	3.74561	59.4463
15	Mauritius	MUS	EA	2004	2.53176	919.798	6388.75	42.223	0.928913	6.82415	8.76229	3.74296	59.7952
15	Mauritius	MUS	EA	2005	2.684	945.724	6463.92	42.112	0.987308	6.85195	8.77399	3.74033	60.119
15	Mauritius	MUS	EA	2006	2.94193	1006.5	6746.89	42	1.07907	6.91424	8.81684	3.73767	60.9617
15	Mauritius	MUS	EA	2007	2.97589	1007.57	7100.86	41.889	1.09054	6.9153	8.86797	3.73502	61.3247
15	Mauritius	MUS	EA	2008	3.02999	1027.17	7456.37	41.777	1.10856	6.93457	8.91682	3.73235	61.8343
15	Mauritius	MUS	EA	2009	2.97492	999.487	7683.12	41.666	1.09022	6.90724	8.94678	3.72969	61.7976
15	Mauritius	MUS	EA	2010	3.13208	1053.45	8000.38	41.555	1.1417	6.95983	8.98724	3.72702	62.5497
15	Mauritius	MUS	EA	2011	3.13	1053.51	8313.27	41.444	1.14103	6.95988	9.02561	3.72434	62.8172
15	Mauritius	MUS	EA	2012	3.15929	1067.78	8580.09	41.332	1.15035	6.97334	9.0572	3.72164	63.1589
15	Mauritius	MUS	EA	2013	3.23391	1094.73	8848.89	41.222	1.17369	6.99826	9.08805	3.71897	63.6005
15	Mauritius	MUS	EA	2014	3.33857	1111.42	9163.63	41.111	1.20554	7.0134	9.123	3.71628	63.9832
15	Mauritius	MUS	EA	2015	3.33706		9476.67	41	1.20509		9.15659	3.71357
15	Mauritius	MUS	EA	2016	3.44215		9833.61	40.91	1.2361		9.19356	3.71137
15	Mauritius	MUS	EA	2017			10199.5	40.841			9.23009	3.70969
15	Mauritius	MUS	EA	2018			10577.2	40.793			9.26646	3.70851
15	Mauritius	MUS	EA	2019			10949.2	40.766			9.30102	3.70785
16	Morocco	MAR	NA	1990	0.930369	307.104	1725.71	48.391	-0.0721738	5.72719	7.45339	3.87931	42.687
16	Morocco	MAR	NA	1991	0.964786	316.941	1816.84	49.117	-0.035849	5.75872	7.50485	3.8942	43.2183
16	Morocco	MAR	NA	1992	0.99507	329.828	1747.3	49.844	-0.0049418	5.79857	7.46583	3.9089	43.2911
16	Morocco	MAR	NA	1993	1.05754	336.477	1704.7	50.569	0.0559457	5.81853	7.44114	3.92334	43.2965
16	Morocco	MAR	NA	1994	1.09233	354.526	1854.47	51.295	0.0883113	5.87078	7.52536	3.93759	44.1797
16	Morocco	MAR	NA	1995	1.10061	345.924	1727.31	51.692	0.0958609	5.84622	7.45432	3.9453	43.5796
16	Morocco	MAR	NA	1996	1.11509	358.388	1913.11	52.022	0.108937	5.88162	7.55649	3.95167	44.4444
16	Morocco	MAR	NA	1997	1.127	364.485	1857.73	52.35	0.119563	5.89849	7.52711	3.95795	44.3986
16	Morocco	MAR	NA	1998	1.11991	366.772	1966.51	52.678	0.113249	5.90474	7.58402	3.9642	44.7817
16	Morocco	MAR	NA	1999	1.14628	385.224	1962.99	53.007	0.136521	5.95382	7.58223	3.97042	45.1432
16	Morocco	MAR	NA	2000	1.17752	382.683	1976.09	53.335	0.163409	5.94721	7.58888	3.97659	45.1326
16	Morocco	MAR	NA	2001	1.29488	401.04	2095.17	53.662	0.258418	5.99406	7.64739	3.98271	45.8389
16	Morocco	MAR	NA	2002	1.29874	403.085	2134.85	53.99	0.261396	5.99915	7.66615	3.9888	45.9904
16	Morocco	MAR	NA	2003	1.26116	396.892	2235.42	54.317	0.232035	5.98366	7.71218	3.99484	46.1471
16	Morocco	MAR	NA	2004	1.43817	465.668	2315.19	54.644	0.363375	6.14347	7.74725	4.00084	47.595
16	Morocco	MAR	NA	2005	1.50289	487.404	2363.44	55.174	0.407393	6.18909	7.76788	4.01049	48.0761
16	Morocco	MAR	NA	2006	1.53955	490.037	2512.86	55.746	0.431489	6.19448	7.82918	4.02081	48.4977
16	Morocco	MAR	NA	2007	1.61301	499.592	2571.26	56.317	0.4781	6.21379	7.85215	4.031	48.7916
16	Morocco	MAR	NA	2008	1.67741	512.608	2691.27	56.886	0.517251	6.23951	7.89777	4.04105	49.2782
16	Morocco	MAR	NA	2009	1.64371	509.961	2771.05	57.452	0.496955	6.23433	7.92698	4.05095	49.4194
16	Morocco	MAR	NA	2010	1.73013	528.104	2839.93	58.018	0.548199	6.26929	7.95153	4.06075	49.8505
16	Morocco	MAR	NA	2011	1.72959	561.425	2948.85	58.581	0.547884	6.33048	7.98917	4.07041	50.5752
16	Morocco	MAR	NA	2012	1.78309	561.476	2995.45	59.142	0.578349	6.33057	8.00485	4.07994	50.6752
16	Morocco	MAR	NA	2013	1.74955	555.938	3087.12	59.7	0.55936	6.32066	8.035	4.08933	50.7864
16	Morocco	MAR	NA	2014	1.75133	555.138	3125.08	60.256	0.560376	6.31922	8.04721	4.0986	50.8521
16	Morocco	MAR	NA	2015	1.76761		3222.05	60.809	0.569631		8.07777	4.10774
16	Morocco	MAR	NA	2016	1.74444		3212.82	61.36	0.556431		8.0749	4.11676
16	Morocco	MAR	NA	2017			3305.42	61.908			8.10332	4.12565
16	Morocco	MAR	NA	2018			3361.22	62.453			8.12006	4.13441
16	Morocco	MAR	NA	2019			3396.06	62.994			8.13037	4.14304
17	Mozambique	MOZ	EA	1990	0.0787765	455.987	216.17	25	-2.54114	6.12246	5.37606	3.21888	32.9147
17	Mozambique	MOZ	EA	1991	0.0767625	442.256	220.965	25.487	-2.56704	6.09189	5.398	3.23817	32.884
17	Mozambique	MOZ	EA	1992	0.0727769	432.387	200.298	25.98	-2.62036	6.06932	5.29981	3.25733	32.1662
17	Mozambique	MOZ	EA	1993	0.0750193	423.525	212.8	26.479	-2.59001	6.04861	5.36035	3.27635	32.4227
17	Mozambique	MOZ	EA	1994	0.0711417	411.462	217.956	26.984	-2.64308	6.01972	5.38429	3.29524	32.4119
17	Mozambique	MOZ	EA	1995	0.0719981	405.878	215.166	27.495	-2.63111	6.00605	5.37141	3.314	32.261
17	Mozambique	MOZ	EA	1996	0.0693862	401.089	232.121	28.013	-2.66807	5.99418	5.44726	3.33267	32.6519
17	Mozambique	MOZ	EA	1997	0.0726817	402.02	251.47	28.535	-2.62167	5.9965	5.52732	3.35113	33.1446
17	Mozambique	MOZ	EA	1998	0.0673906	395.948	269.581	28.742	-2.69725	5.98128	5.59687	3.35836	33.4765
17	Mozambique	MOZ	EA	1999	0.068899	393.683	293.613	28.92	-2.67511	5.97555	5.68226	3.36453	33.9546
17	Mozambique	MOZ	EA	2000	0.0761891	404.963	289.257	29.098	-2.57454	6.0038	5.66731	3.37067	34.0254
17	Mozambique	MOZ	EA	2001	0.0867351	414.154	315.153	29.277	-2.4449	6.02624	5.75306	3.3768	34.6693
17	Mozambique	MOZ	EA	2002	0.0846194	407.437	334.478	29.457	-2.46959	6.00989	5.81257	3.38293	34.9329
17	Mozambique	MOZ	EA	2003	0.0992101	417.075	347.157	29.637	-2.31052	6.03327	5.84978	3.38902	35.2933
17	Mozambique	MOZ	EA	2004	0.096507	420.615	363.781	29.818	-2.33814	6.04172	5.89655	3.39511	35.6253
17	Mozambique	MOZ	EA	2005	0.0889287	414.208	376.886	29.999	-2.41992	6.02637	5.93194	3.40116	35.7481
17	Mozambique	MOZ	EA	2006	0.0939359	414.717	401.954	30.182	-2.36514	6.0276	5.99634	3.40725	36.1435
17	Mozambique	MOZ	EA	2007	0.104393	420.694	421.18	30.364	-2.25959	6.0419	6.04306	3.41326	36.5116
17	Mozambique	MOZ	EA	2008	0.10173	417.239	439.642	30.832	-2.28543	6.03366	6.08596	3.42855	36.7206
17	Mozambique	MOZ	EA	2009	0.110516	420.966	454.782	31.328	-2.2026	6.04255	6.11982	3.44451	36.9793
17	Mozambique	MOZ	EA	2010	0.116252	423.268	471.182	31.83	-2.152	6.048	6.15524	3.46041	37.2269
17	Mozambique	MOZ	EA	2011	0.133263	428.347	492.343	32.336	-2.01543	6.05994	6.19918	3.47618	37.5666
17	Mozambique	MOZ	EA	2012	0.125514	424.509	513.739	32.846	-2.07534	6.05093	6.24172	3.49183	37.7682
17	Mozambique	MOZ	EA	2013	0.164408	427.668	534.506	33.36	-1.8054	6.05835	6.28134	3.50736	38.0546
17	Mozambique	MOZ	EA	2014	0.320857	442.665	558.209	33.878	-1.13676	6.09281	6.32473	3.52277	38.5354
17	Mozambique	MOZ	EA	2015	0.239883		579.088	34.4	-1.4276		6.36145	3.53806
17	Mozambique	MOZ	EA	2016	0.285402		584.211	34.926	-1.25386		6.37026	3.55323
17	Mozambique	MOZ	EA	2017			588.741	35.455			6.37799	3.56826
17	Mozambique	MOZ	EA	2018			591.439	35.988			6.38256	3.58318
17	Mozambique	MOZ	EA	2019			587.269	36.528			6.37548	3.59808
18	Namibia	NAM	SA	1990	0.0281505		3501.27	27.656	-3.57019		8.16088	3.31984
18	Namibia	NAM	SA	1991	0.715324	470.464	3675.63	27.919	-0.33502	6.15372	8.20948	3.32931	50.5188
18	Namibia	NAM	SA	1992	0.759044	487.31	3834.51	28.336	-0.275695	6.1889	8.2518	3.34413	51.0696
18	Namibia	NAM	SA	1993	0.8937	511.734	3681.38	28.823	-0.112386	6.2378	8.21104	3.36117	51.2189
18	Namibia	NAM	SA	1994	0.995177	538.747	3658.67	29.316	-0.0048351	6.28925	8.20486	3.37813	51.6024
18	Namibia	NAM	SA	1995	1.00243	576.916	3717.16	29.813	0.0024236	6.3577	8.22072	3.39494	52.2648
18	Namibia	NAM	SA	1996	1.05157	606.537	3753.89	30.316	0.0502847	6.40777	8.23055	3.41168	52.7394
18	Namibia	NAM	SA	1997	1.05818	607.371	3832.46	30.823	0.056554	6.40914	8.25126	3.42826	52.8835
18	Namibia	NAM	SA	1998	1.09271	621.444	3881.79	31.335	0.088657	6.43205	8.26405	3.44474	53.1547
18	Namibia	NAM	SA	1999	0.94385	608.004	3939.28	31.851	-0.0577882	6.41018	8.27875	3.46107	53.0683
18	Namibia	NAM	SA	2000	0.915437	568.221	4007.07	32.373	-0.0883542	6.34251	8.29582	3.47732	52.6163
18	Namibia	NAM	SA	2001	1.10593	662.96	3989.58	32.898	0.100685	6.49671	8.29144	3.49341	53.8671
18	Namibia	NAM	SA	2002	0.950655	604.506	4117.74	33.766	-0.0506038	6.40441	8.32306	3.51945	53.3043
18	Namibia	NAM	SA	2003	0.99719	620.755	4229.29	34.709	-0.0028138	6.43094	8.34979	3.547	53.697
18	Namibia	NAM	SA	2004	1.02836	641.091	4676.96	35.666	0.0279635	6.46317	8.4504	3.5742	54.6164
18	Namibia	NAM	SA	2005	1.19186	683.904	4719.61	36.632	0.175517	6.52782	8.45948	3.60092	55.2219
18	Namibia	NAM	SA	2006	1.18307	673.649	4968.85	37.61	0.168115	6.51271	8.51094	3.62727	55.4293
18	Namibia	NAM	SA	2007	1.17694	681.094	5144.03	38.598	0.162918	6.5237	8.54559	3.6532	55.7489
18	Namibia	NAM	SA	2008	1.62767	712.284	5185.04	39.597	0.487149	6.56848	8.55353	3.67875	56.1837
18	Namibia	NAM	SA	2009	1.47487	712.005	5106.3	40.601	0.388573	6.56808	8.53823	3.70379	56.0798
18	Namibia	NAM	SA	2010	1.46412	726.082	5318.01	41.616	0.381253	6.58766	8.57885	3.72849	56.5146
18	Namibia	NAM	SA	2011	1.31262	736.48	5490.74	42.637	0.272023	6.60188	8.61082	3.75272	56.8476
18	Namibia	NAM	SA	2012	1.54213	749.942	5668.57	43.693	0.433164	6.62	8.64269	3.77719	57.2146
18	Namibia	NAM	SA	2013	1.17718	777.609	5883.04	44.756	0.16312	6.65622	8.67983	3.80123	57.7749
18	Namibia	NAM	SA	2014	1.64524	794.299	6112.52	45.826	0.497887	6.67746	8.71809	3.82485	58.2147
18	Namibia	NAM	SA	2015	1.72348		6274.75	46.9	0.544347		8.74429	3.84802
18	Namibia	NAM	SA	2016	1.79304		6142.67	47.961	0.58391		8.72302	3.87039
18	Namibia	NAM	SA	2017			6013.29	49.005			8.70173	3.89192
18	Namibia	NAM	SA	2018			5942.38	50.032			8.68986	3.91266
18	Namibia	NAM	SA	2019			5766	51.042			8.65973	3.93265
19	Niger	NER	WA	1990	0.0753813		513.234	15.368	-2.5852		6.24073	2.73229
19	Niger	NER	WA	1991	0.0690156		496.269	15.449	-2.67342		6.20712	2.73754
19	Niger	NER	WA	1992	0.0620672		489.803	15.529	-2.77954		6.194	2.74271
19	Niger	NER	WA	1993	0.0682884		475.635	15.61	-2.68402		6.16465	2.74791
19	Niger	NER	WA	1994	0.0635944		467.542	15.691	-2.75523		6.14749	2.75309
19	Niger	NER	WA	1995	0.0595048		462.018	15.773	-2.8217		6.1356	2.7583
19	Niger	NER	WA	1996	0.0656781		447.878	15.855	-2.72299		6.10452	2.76349
19	Niger	NER	WA	1997	0.0637695		438.869	15.937	-2.75248		6.0842	2.76864
19	Niger	NER	WA	1998	0.0664153		465.383	16.02	-2.71183		6.14286	2.77384
19	Niger	NER	WA	1999	0.0627387		448.703	16.103	-2.76878		6.10636	2.77901
19	Niger	NER	WA	2000	0.0614858	129.65	428.236	16.186	-2.78895	4.86484	6.05968	2.78415	29.4793
19	Niger	NER	WA	2001	0.0558567	128.718	442.354	16.26	-2.88496	4.85762	6.09211	2.78871	29.5932
19	Niger	NER	WA	2002	0.0574568	128.832	446.707	16.255	-2.85672	4.85851	6.1019	2.7884	29.6461
19	Niger	NER	WA	2003	0.060015	129.669	441.239	16.251	-2.81316	4.86498	6.08959	2.78815	29.6258
19	Niger	NER	WA	2004	0.0620204	130.659	426.684	16.247	-2.78029	4.87259	6.05604	2.78791	29.5086
19	Niger	NER	WA	2005	0.0524839	127.23	440.391	16.242	-2.94725	4.846	6.08766	2.7876	29.5008
19	Niger	NER	WA	2006	0.0490006	125.686	448.936	16.238	-3.01592	4.83379	6.10688	2.78735	29.5193
19	Niger	NER	WA	2007	0.0491917	126.651	445.801	16.234	-3.01203	4.84143	6.09987	2.78711	29.5321
19	Niger	NER	WA	2008	0.0531383	127.691	462.643	16.229	-2.93486	4.84962	6.13696	2.7868	29.7619
19	Niger	NER	WA	2009	0.0611046	130.313	453.625	16.225	-2.79517	4.86994	6.11727	2.78655	29.7907
19	Niger	NER	WA	2010	0.071273	135.356	473.3	16.221	-2.64124	4.90791	6.15973	2.78631	30.2314
19	Niger	NER	WA	2011	0.0777762	113.091	466.071	16.216	-2.55392	4.72819	6.14434	2.786	29.0516
19	Niger	NER	WA	2012	0.0991182	127.908	495.764	16.212	-2.31144	4.85131	6.2061	2.78575	30.1077
19	Niger	NER	WA	2013	0.102454	154.974	503.302	16.208	-2.27834	5.04326	6.22119	2.78551	31.3751
19	Niger	NER	WA	2014	0.106731	150.014	515.827	16.219	-2.23744	5.01073	6.24577	2.78618	31.2959
19	Niger	NER	WA	2015	0.101384		517.861	16.247	-2.28884		6.24971	2.78791
19	Niger	NER	WA	2016	0.097016		526.595	16.29	-2.33288		6.26643	2.79055
19	Niger	NER	WA	2017			532.089	16.35			6.27681	2.79423
19	Niger	NER	WA	2018			548.038	16.425			6.30634	2.79881
19	Niger	NER	WA	2019			558.39	16.517			6.32506	2.80439
20	Nigeria	NGA	WA	1990	0.411675	697.613	1515.01	29.68	-0.887522	6.54767	7.32318	3.39047	47.9497
20	Nigeria	NGA	WA	1991	0.432827	712.676	1482.22	30.176	-0.837417	6.56903	7.3013	3.40705	47.9624
20	Nigeria	NGA	WA	1992	0.465396	722.402	1512.25	30.677	-0.764866	6.58258	7.32135	3.42351	48.1934
20	Nigeria	NGA	WA	1993	0.439501	715.863	1444.85	31.182	-0.822115	6.57349	7.27576	3.43984	47.8271
20	Nigeria	NGA	WA	1994	0.334299	681.111	1383.69	31.691	-1.09572	6.52373	7.23251	3.45603	47.1829
20	Nigeria	NGA	WA	1995	0.312014	682.669	1348.68	32.205	-1.16471	6.52601	7.20688	3.47212	47.0322
20	Nigeria	NGA	WA	1996	0.334795	694.18	1370.73	32.725	-1.09424	6.54273	7.2231	3.48814	47.2588
20	Nigeria	NGA	WA	1997	0.363799	700.052	1376.3	33.247	-1.01116	6.55115	7.22716	3.50396	47.3462
20	Nigeria	NGA	WA	1998	0.326916	687.508	1377.09	33.773	-1.11805	6.53307	7.22773	3.51966	47.2193
20	Nigeria	NGA	WA	1999	0.334168	694.561	1350.98	34.304	-1.09611	6.54328	7.20859	3.53526	47.1678
20	Nigeria	NGA	WA	2000	0.647043	703.637	1383.67	34.84	-0.435343	6.55626	7.23249	3.55077	47.4181
20	Nigeria	NGA	WA	2001	0.693956	720.446	1429.2	35.669	-0.365347	6.57987	7.26487	3.57428	47.8019
20	Nigeria	NGA	WA	2002	0.735533	725.009	1607.24	36.508	-0.307161	6.58619	7.38227	3.59753	48.621
20	Nigeria	NGA	WA	2003	0.760558	747.019	1682.1	37.356	-0.273703	6.61609	7.4278	3.62049	49.143
20	Nigeria	NGA	WA	2004	0.731582	748.746	1791.26	38.212	-0.312546	6.6184	7.49068	3.64315	49.5763
20	Nigeria	NGA	WA	2005	0.76419	758.365	1857.93	39.074	-0.268938	6.63117	7.52722	3.66546	49.9142
20	Nigeria	NGA	WA	2006	0.689211	744.941	1919.72	39.943	-0.372208	6.61331	7.55994	3.68745	49.9962
20	Nigeria	NGA	WA	2007	0.648278	751.178	1993.1	40.819	-0.433436	6.62164	7.59744	3.70915	50.3076
20	Nigeria	NGA	WA	2008	0.638768	753.249	2072.27	41.702	-0.448214	6.6244	7.6364	3.73055	50.5866
20	Nigeria	NGA	WA	2009	0.492981	721.814	2179.99	42.588	-0.707285	6.58177	7.68708	3.75157	50.5945
20	Nigeria	NGA	WA	2010	0.720175	756.347	2292.45	43.48	-0.328261	6.6285	7.73737	3.7723	51.2872
20	Nigeria	NGA	WA	2011	0.808855	778.844	2350.34	44.366	-0.212136	6.65781	7.76231	3.79247	51.68
20	Nigeria	NGA	WA	2012	0.711653	798.63	2384.95	45.246	-0.340165	6.6829	7.77693	3.81211	51.9725
20	Nigeria	NGA	WA	2013	0.723832	780.14	2476.86	46.118	-0.323195	6.65947	7.81475	3.8312	52.0421
20	Nigeria	NGA	WA	2014	0.737683	763.632	2563.9	46.982	-0.304242	6.63809	7.84929	3.84977	52.1042
20	Nigeria	NGA	WA	2015	0.640003		2563.15	47.838	-0.446282		7.84899	3.86782
20	Nigeria	NGA	WA	2016	0.647285		2456.31	48.683	-0.434969		7.80641	3.88533
20	Nigeria	NGA	WA	2017			2412.37	49.519			7.78836	3.90236
20	Nigeria	NGA	WA	2018			2395.97	50.344			7.78154	3.91888
20	Nigeria	NGA	WA	2019			2386.87	51.157			7.77774	3.9349
21	Senegal	SEN	WA	1990	0.422911	224.067	1071.59	38.896	-0.860594	5.41194	6.9769	3.66089	37.7586
21	Senegal	SEN	WA	1991	0.441619	215.797	1066.5	39.038	-0.817307	5.37434	6.97214	3.66454	37.4706
21	Senegal	SEN	WA	1992	0.435537	222.653	1048.05	39.18	-0.831175	5.40561	6.95468	3.66817	37.5943
21	Senegal	SEN	WA	1993	0.436826	215.512	1031.14	39.321	-0.828221	5.37302	6.93842	3.67176	37.2803
21	Senegal	SEN	WA	1994	0.461134	208.123	1002.41	39.464	-0.774066	5.33813	6.91016	3.67539	36.8873
21	Senegal	SEN	WA	1995	0.402139	214.591	1028.33	39.606	-0.910958	5.36874	6.93569	3.67898	37.2359
21	Senegal	SEN	WA	1996	0.419656	214.282	1022.81	39.749	-0.868319	5.36729	6.93031	3.68258	37.197
21	Senegal	SEN	WA	1997	0.357428	221.788	1029.58	39.891	-1.02882	5.40172	6.93691	3.68615	37.4712
21	Senegal	SEN	WA	1998	0.366787	228.756	1065.01	40.034	-1.00297	5.43265	6.97074	3.68973	37.8696
21	Senegal	SEN	WA	1999	0.386677	235.598	1106.46	40.177	-0.950166	5.46213	7.00892	3.69329	38.2836
21	Senegal	SEN	WA	2000	0.401966	244.735	1115.16	40.32	-0.911387	5.50018	7.01676	3.69685	38.5934
21	Senegal	SEN	WA	2001	0.431515	258.241	1138.55	40.464	-0.840454	5.55389	7.03751	3.70041	39.0856
21	Senegal	SEN	WA	2002	0.438598	255.92	1118.41	40.607	-0.824172	5.54487	7.01966	3.70394	38.9231
21	Senegal	SEN	WA	2003	0.472052	242.562	1163.98	40.898	-0.750666	5.49126	7.0596	3.71108	38.7661
21	Senegal	SEN	WA	2004	0.484067	253.121	1201.7	41.306	-0.725531	5.53387	7.09149	3.72101	39.2433
21	Senegal	SEN	WA	2005	0.524088	251.724	1237.21	41.714	-0.646096	5.52833	7.12062	3.73084	39.3651
21	Senegal	SEN	WA	2006	0.415596	245.888	1235.13	42.124	-0.878041	5.50488	7.11893	3.74062	39.1888
21	Senegal	SEN	WA	2007	0.44335	256.928	1262.32	42.535	-0.813395	5.5488	7.14071	3.75033	39.6223
21	Senegal	SEN	WA	2008	0.424289	261.104	1278.77	42.947	-0.85734	5.56492	7.15366	3.75997	39.8095
21	Senegal	SEN	WA	2009	0.382899	304.762	1270.56	43.359	-0.959983	5.71953	7.14722	3.76951	40.8787
21	Senegal	SEN	WA	2010	0.61087	302.193	1280.23	43.773	-0.492871	5.71107	7.15479	3.77902	40.8615
21	Senegal	SEN	WA	2011	0.64203	311.263	1263.45	44.188	-0.44312	5.74064	7.1416	3.78845	40.9974
21	Senegal	SEN	WA	2012	0.590463	300.324	1291.62	44.603	-0.526848	5.70486	7.16365	3.7978	40.8677
21	Senegal	SEN	WA	2013	0.611946	269.311	1291.41	45.019	-0.491111	5.59586	7.16349	3.80708	40.0859
21	Senegal	SEN	WA	2014	0.661495	279.211	1338.72	45.436	-0.413252	5.63197	7.19947	3.8163	40.5472
21	Senegal	SEN	WA	2015	0.729704		1384.52	45.862	-0.315116		7.23311	3.82564
21	Senegal	SEN	WA	2016	0.727113		1431.76	46.296	-0.318673		7.26666	3.83506
21	Senegal	SEN	WA	2017			1495.34	46.74			7.31011	3.8446
21	Senegal	SEN	WA	2018			1547.09	47.192			7.34413	3.85422
21	Senegal	SEN	WA	2019			1584.47	47.653			7.36801	3.86395
22	South Africa	ZAF	SA	1990	8.5136	2471.6	6059.8		2.14167	7.81262	8.70943		68.0435
22	South Africa	ZAF	SA	1991	8.65376	2518.12	5852.04		2.15799	7.83127	8.67455		67.9327
22	South Africa	ZAF	SA	1992	7.80107	2290.67	5585.76		2.05426	7.7366	8.62797		66.7512
22	South Africa	ZAF	SA	1993	8.10041	2395.38	5517.53		2.09191	7.7813	8.61568		67.0412
22	South Africa	ZAF	SA	1994	8.3613	2420.08	5563.5		2.12361	7.79156	8.62398		67.1942
22	South Africa	ZAF	SA	1995	8.74267	2498.89	5615.3		2.16822	7.8236	8.63325		67.5431
22	South Africa	ZAF	SA	1996	8.62671	2504.9	5745.11		2.15486	7.82601	8.6561		67.7427
22	South Africa	ZAF	SA	1997	8.98242	2527.94	5792.13		2.19527	7.83516	8.66426		67.8858
22	South Africa	ZAF	SA	1998	8.64714	2471.48	5728.5		2.15723	7.81257	8.65321		67.6038
22	South Africa	ZAF	SA	1999	8.46299	2464.32	5779.16		2.1357	7.80967	8.66201		67.6475
22	South Africa	ZAF	SA	2000	8.42083	2424.88	5937.63		2.13071	7.79354	8.68906		67.7186
22	South Africa	ZAF	SA	2001	8.16398	2461.03	6017.18		2.09973	7.80833	8.70237		67.951
22	South Africa	ZAF	SA	2002	7.72764	2384.14	6161.47		2.0448	7.77659	8.72607		67.8591
22	South Africa	ZAF	SA	2003	8.65724	2518.33	6266.02		2.1584	7.83135	8.7429		68.4687
22	South Africa	ZAF	SA	2004	9.51938	2716.29	6472.11		2.25333	7.90702	8.77526		69.3862
22	South Africa	ZAF	SA	2005	8.70741	2678.55	6729.83		2.16417	7.89303	8.8143		69.5716
22	South Africa	ZAF	SA	2006	9.23695	2625.8	7017.71		2.22321	7.87314	8.85619		69.726
22	South Africa	ZAF	SA	2007	9.49879	2775.62	7299.02		2.25116	7.92863	8.8955		70.5291
22	South Africa	ZAF	SA	2008	9.97946	2950.15	7432.12		2.30053	7.98961	8.91357		71.2159
22	South Africa	ZAF	SA	2009	9.96716	2852.1	7216.68		2.2993	7.95581	8.88415		70.6806
22	South Africa	ZAF	SA	2010	9.17306	2768.09	7328.62		2.21627	7.92591	8.89954		70.537
22	South Africa	ZAF	SA	2011	9.17946	2716.66	7454.72		2.21697	7.90716	8.9166		70.505
22	South Africa	ZAF	SA	2012	8.795	2636.62	7500.04		2.17418	7.87725	8.92266		70.2861
22	South Africa	ZAF	SA	2013	8.55334	2602.74	7563.99		2.14632	7.86432	8.93115		70.2375
22	South Africa	ZAF	SA	2014	8.88232	2695.42	7582.7		2.18406	7.89931	8.93362		70.5695
22	South Africa	ZAF	SA	2015	8.37666		7556.79		2.12545		8.9302
22	South Africa	ZAF	SA	2016	8.48066		7476.62		2.13779		8.91954
22	South Africa	ZAF	SA	2017			7476.39				8.9195
22	South Africa	ZAF	SA	2018			7433.62				8.91377
22	South Africa	ZAF	SA	2019			7345.96				8.90191
23	Sudan	SDN	NA	1990	0.202623	412.455	754.837	28.61	-1.59641	6.02213	6.6265	3.35376	39.9056
23	Sudan	SDN	NA	1991	0.184178	399.431	790.824	29.84	-1.69186	5.99004	6.67308	3.39585	39.972
23	Sudan	SDN	NA	1992	0.159714	386.729	821.303	31.103	-1.83437	5.95772	6.71089	3.4373	39.9816
23	Sudan	SDN	NA	1993	0.106719	363.648	836.767	32.127	-2.23755	5.89619	6.72955	3.4697	39.6786
23	Sudan	SDN	NA	1994	0.141885	408.286	823.313	32.179	-1.95274	6.01197	6.71334	3.47131	40.3604
23	Sudan	SDN	NA	1995	0.14257	397.387	849.894	32.232	-1.94792	5.98491	6.74511	3.47296	40.3689
23	Sudan	SDN	NA	1996	0.14278	395.198	876.454	32.284	-1.94645	5.97939	6.77588	3.47457	40.5156
23	Sudan	SDN	NA	1997	0.169602	392.295	943.249	32.337	-1.7743	5.97201	6.84933	3.47621	40.9043
23	Sudan	SDN	NA	1998	0.14291	385.687	957.429	32.39	-1.94554	5.95503	6.86425	3.47785	40.8768
23	Sudan	SDN	NA	1999	0.150671	416.375	960.38	32.442	-1.89266	6.03158	6.86733	3.47945	41.4209
23	Sudan	SDN	NA	2000	0.159134	382.643	993.438	32.495	-1.83801	5.9471	6.90117	3.48109	41.042
23	Sudan	SDN	NA	2001	0.178056	389.623	1028.98	32.548	-1.72566	5.96518	6.93633	3.48272	41.3764
23	Sudan	SDN	NA	2002	0.220599	411.138	1064.98	32.601	-1.51141	6.01893	6.97071	3.48434	41.9562
23	Sudan	SDN	NA	2003	0.23959	388.459	1115.72	32.654	-1.42882	5.96219	7.01726	3.48597	41.8382
23	Sudan	SDN	NA	2004	0.294221	377.398	1127.11	32.707	-1.22342	5.9333	7.02741	3.48759	41.6958
23	Sudan	SDN	NA	2005	0.273951	373.629	1178.23	32.76	-1.29481	5.92326	7.07177	3.48921	41.8879
23	Sudan	SDN	NA	2006	0.291193	389.997	1261.29	32.813	-1.23377	5.96614	7.13989	3.49083	42.5976
23	Sudan	SDN	NA	2007	0.332724	366.496	1368.35	32.866	-1.10044	5.90399	7.22136	3.49244	42.6348
23	Sudan	SDN	NA	2008	0.34144	361.945	1435.51	32.919	-1.07458	5.89149	7.26927	3.49405	42.8269
23	Sudan	SDN	NA	2009	0.346451	364.055	1443.09	32.993	-1.06001	5.89731	7.27454	3.49629	42.9002
23	Sudan	SDN	NA	2010	0.345245	361.894	1401.48	33.089	-1.0635	5.89135	7.24528	3.4992	42.6845
23	Sudan	SDN	NA	2011	0.330142	351.211	1591.57	33.207	-1.10823	5.86139	7.37247	3.50276	43.2129
23	Sudan	SDN	NA	2012	0.300707	379.726	1745.1	33.346	-1.20162	5.93945	7.46457	3.50694	44.3354
23	Sudan	SDN	NA	2013	0.309687	379.827	1778.61	33.507	-1.17219	5.93971	7.48359	3.51175	44.4504
23	Sudan	SDN	NA	2014	0.299733	380.874	1782.74	33.689	-1.20487	5.94247	7.48591	3.51717	44.4848
23	Sudan	SDN	NA	2015			1825.72	33.894			7.50973	3.52324
23	Sudan	SDN	NA	2016			1866.22	34.121			7.53167	3.52991
23	Sudan	SDN	NA	2017			1900.09	34.37			7.54966	3.53718
23	Sudan	SDN	NA	2018			1812.12	34.642			7.50225	3.54507
23	Sudan	SDN	NA	2019			1724.09	34.936			7.45245	3.55352
24	Tanzania	TZA	EA	1990	0.0856958	386.178	515.694	18.884	-2.45695	5.9563	6.24551	2.93831	37.2002
24	Tanzania	TZA	EA	1991	0.0883798	381.197	509.186	19.208	-2.42611	5.94332	6.23281	2.95533	37.0436
24	Tanzania	TZA	EA	1992	0.0825582	373.164	495.01	19.536	-2.49425	5.92202	6.20458	2.97226	36.7436
24	Tanzania	TZA	EA	1993	0.0887585	370.557	484.375	19.867	-2.42184	5.91501	6.18286	2.98906	36.5717
24	Tanzania	TZA	EA	1994	0.072722	365.359	476.529	20.203	-2.62111	5.90088	6.16653	3.00583	36.3879
24	Tanzania	TZA	EA	1995	0.0839786	371.747	479.316	20.543	-2.47719	5.91822	6.17236	3.02252	36.5294
24	Tanzania	TZA	EA	1996	0.0852776	366.514	488.038	20.888	-2.46184	5.90404	6.19039	3.03918	36.5483
24	Tanzania	TZA	EA	1997	0.0924013	361.166	493.155	21.237	-2.38161	5.88934	6.20082	3.05574	36.5187
24	Tanzania	TZA	EA	1998	0.0800615	375.782	499.76	21.59	-2.52496	5.92901	6.21413	3.07223	36.8436
24	Tanzania	TZA	EA	1999	0.0776435	390.218	511.947	21.947	-2.55563	5.96671	6.23822	3.08863	37.2216
24	Tanzania	TZA	EA	2000	0.0791435	401.86	522.077	22.309	-2.53649	5.9961	6.25781	3.10499	37.5225
24	Tanzania	TZA	EA	2001	0.0909662	413.439	539.528	22.674	-2.39727	6.02451	6.29069	3.12122	37.8984
24	Tanzania	TZA	EA	2002	0.101599	422.754	562.318	23.044	-2.28672	6.04679	6.33207	3.13741	38.2887
24	Tanzania	TZA	EA	2003	0.104749	427.322	583.314	23.611	-2.25619	6.05754	6.36873	3.16171	38.5788
24	Tanzania	TZA	EA	2004	0.11674	440.521	609.637	24.223	-2.1478	6.08796	6.41286	3.1873	39.0412
24	Tanzania	TZA	EA	2005	0.14315	448.45	637.006	24.845	-1.94386	6.1058	6.45678	3.21266	39.4238
24	Tanzania	TZA	EA	2006	0.152434	451.69	659.804	25.478	-1.88103	6.113	6.49194	3.23781	39.6852
24	Tanzania	TZA	EA	2007	0.144944	454.644	684.884	26.121	-1.93141	6.11951	6.52925	3.26274	39.9558
24	Tanzania	TZA	EA	2008	0.146754	456.824	703.588	26.776	-1.919	6.1243	6.55619	3.28751	40.1521
24	Tanzania	TZA	EA	2009	0.137404	456.356	719.723	27.439	-1.98483	6.12327	6.57887	3.31196	40.2842
24	Tanzania	TZA	EA	2010	0.160253	465.93	743.404	28.114	-1.831	6.14403	6.61124	3.33627	40.6197
24	Tanzania	TZA	EA	2011	0.177195	478.235	777.227	28.798	-1.73051	6.1701	6.65573	3.36031	41.0666
24	Tanzania	TZA	EA	2012	0.202863	492.667	788.439	29.493	-1.59522	6.19983	6.67005	3.38415	41.3532
24	Tanzania	TZA	EA	2013	0.230538	495.43	817.123	30.196	-1.46734	6.20542	6.70579	3.40771	41.6123
24	Tanzania	TZA	EA	2014	0.231427	497.077	846.387	30.904	-1.46349	6.20875	6.74098	3.43089	41.853
24	Tanzania	TZA	EA	2015	0.251221		871.998	31.617	-1.38142		6.77079	3.4537
24	Tanzania	TZA	EA	2016	0.225685		904.382	32.333	-1.48862		6.80725	3.47609
24	Tanzania	TZA	EA	2017			937.301	33.053			6.843	3.49811
24	Tanzania	TZA	EA	2018			959.355	33.776			6.86626	3.51975
24	Tanzania	TZA	EA	2019			985.448	34.5			6.8931	3.54096
25	Togo	TGO	WA	1990	0.205001	334.694	587.145	28.589	-1.58474	5.81322	6.37527	3.35302	37.0608
25	Togo	TGO	WA	1991	0.218331	334.93	569.651	29.005	-1.52174	5.81392	6.34502	3.36747	36.8895
25	Togo	TGO	WA	1992	0.211884	331.902	535.481	29.425	-1.55171	5.80484	6.28317	3.38185	36.4728
25	Togo	TGO	WA	1993	0.214793	326.589	445.264	29.848	-1.53808	5.7887	6.09867	3.39612	35.3034
25	Togo	TGO	WA	1994	0.202011	361.132	500.598	30.275	-1.59943	5.88924	6.2158	3.41032	36.6064
25	Togo	TGO	WA	1995	0.225593	370.598	526.375	30.705	-1.48903	5.91512	6.26602	3.42443	37.0642
25	Togo	TGO	WA	1996	0.243691	403.829	556.748	31.139	-1.41186	6.00099	6.32211	3.43846	37.9389
25	Togo	TGO	WA	1997	0.219892	385.835	617.325	31.576	-1.51462	5.95541	6.4254	3.4524	38.2659
25	Togo	TGO	WA	1998	0.251726	399.38	584.054	32.016	-1.37942	5.98991	6.36999	3.46624	38.1557
25	Togo	TGO	WA	1999	0.321408	442.477	580.018	32.46	-1.13505	6.09239	6.36306	3.48001	38.7662
25	Togo	TGO	WA	2000	0.276268	428.628	558.651	32.907	-1.28638	6.06059	6.32552	3.49369	38.3364
25	Togo	TGO	WA	2001	0.229615	415.945	547.879	33.356	-1.47135	6.03055	6.30605	3.50724	38.029
25	Togo	TGO	WA	2002	0.23708	419.578	554.127	33.809	-1.43936	6.03925	6.31739	3.52073	38.1523
25	Togo	TGO	WA	2003	0.274476	431.986	576.543	34.265	-1.29289	6.06839	6.35705	3.53412	38.5771
25	Togo	TGO	WA	2004	0.255521	425.59	556.583	34.724	-1.36445	6.05348	6.32182	3.54743	38.269
25	Togo	TGO	WA	2005	0.238514	422.649	517.007	35.185	-1.43333	6.04654	6.24806	3.56062	37.7791
25	Togo	TGO	WA	2006	0.211892	410.697	516.78	35.649	-1.55168	6.01785	6.24762	3.57372	37.5973
25	Togo	TGO	WA	2007	0.237845	415.008	497.123	36.116	-1.43614	6.0283	6.20884	3.58674	37.4287
25	Togo	TGO	WA	2008	0.276679	421.082	503.451	36.587	-1.2849	6.04283	6.22149	3.59969	37.5954
25	Togo	TGO	WA	2009	0.445261	498.435	517.101	37.058	-0.809095	6.21147	6.24824	3.61248	38.8108
25	Togo	TGO	WA	2010	0.410574	485.113	534.044	37.533	-0.8902	6.18438	6.28048	3.62522	38.8409
25	Togo	TGO	WA	2011	0.375821	475.017	553.201	38.032	-0.978643	6.16335	6.31572	3.63843	38.926
25	Togo	TGO	WA	2012	0.355667	461.04	573.924	38.546	-1.03376	6.13349	6.3525	3.65185	38.9629
25	Togo	TGO	WA	2013	0.368033	461.104	593.162	39.061	-0.999583	6.13363	6.38547	3.66512	39.1661
25	Togo	TGO	WA	2014	0.362693	462.491	612.149	39.579	-1.0142	6.13663	6.41697	3.6783	39.3786
25	Togo	TGO	WA	2015	0.360032		630.937	40.1	-1.02156		6.44721	3.69138
25	Togo	TGO	WA	2016	0.399417		649.446	40.628	-0.917748		6.47612	3.70446
25	Togo	TGO	WA	2017			661.148	41.162			6.49398	3.71752
25	Togo	TGO	WA	2018			676.852	41.702			6.51745	3.73055
25	Togo	TGO	WA	2019			695.765	42.248			6.54501	3.74356
26	Tunisia	TUN	NA	1990	1.60472	600.174	2224.85	57.946	0.472947	6.39722	7.70744	4.05951	49.3062
26	Tunisia	TUN	NA	1991	1.83788	581.295	2260.88	58.756	0.608614	6.36526	7.72351	4.07339	49.1621
26	Tunisia	TUN	NA	1992	1.74413	632.456	2384.72	59.562	0.556256	6.44961	7.77684	4.08702	50.1576
26	Tunisia	TUN	NA	1993	1.87604	602.853	2386.5	60.362	0.629162	6.40167	7.77758	4.10036	49.7895
26	Tunisia	TUN	NA	1994	1.7775	639.061	2415.13	61.078	0.575206	6.46	7.78951	4.11215	50.3202
26	Tunisia	TUN	NA	1995	1.72392	636.062	2429.27	61.474	0.544599	6.4553	7.79535	4.11861	50.3213
26	Tunisia	TUN	NA	1996	1.80831	654.673	2563	61.87	0.592391	6.48414	7.84893	4.12503	50.8935
26	Tunisia	TUN	NA	1997	1.80167	666.053	2665.69	62.262	0.588712	6.50137	7.88822	4.13135	51.2842
26	Tunisia	TUN	NA	1998	1.89291	717.195	2759.52	62.653	0.638115	6.57535	7.92281	4.13761	52.0952
26	Tunisia	TUN	NA	1999	1.90681	733.329	2895.02	63.043	0.645434	6.5976	7.97075	4.14382	52.5877
26	Tunisia	TUN	NA	2000	2.05213	752.539	3001.78	63.432	0.718879	6.62345	8.00696	4.14997	53.0337
26	Tunisia	TUN	NA	2001	2.12556	787.339	3088.51	63.818	0.754037	6.66866	8.03544	4.15604	53.5857
26	Tunisia	TUN	NA	2002	2.11337	791.555	3104.84	64.202	0.748282	6.674	8.04072	4.16204	53.6638
26	Tunisia	TUN	NA	2003	2.13635	807.176	3226.65	64.585	0.759099	6.69354	8.0792	4.16798	54.0784
26	Tunisia	TUN	NA	2004	2.22495	844.392	3401.52	64.95	0.799733	6.73862	8.13198	4.17362	54.7983
26	Tunisia	TUN	NA	2005	2.24227	822.659	3490.68	65.237	0.807486	6.71254	8.15785	4.17803	54.7599
26	Tunisia	TUN	NA	2006	2.25386	857.91	3639.73	65.524	0.812643	6.7545	8.19966	4.18242	55.3846
26	Tunisia	TUN	NA	2007	2.33975	877.151	3844.93	65.809	0.850046	6.77668	8.25451	4.18676	55.9382
26	Tunisia	TUN	NA	2008	2.38377	905.178	3965.65	66.093	0.868682	6.80813	8.28542	4.19106	56.4083
26	Tunisia	TUN	NA	2009	2.35509	870.046	4043.15	66.376	0.856577	6.76855	8.30478	4.19534	56.2113
26	Tunisia	TUN	NA	2010	2.6008	966.76	4141.98	66.657	0.95582	6.87395	8.32893	4.19956	57.2526
26	Tunisia	TUN	NA	2011	2.42239	913.57	4022.24	66.938	0.884755	6.81736	8.29959	4.20377	56.5813
26	Tunisia	TUN	NA	2012	2.48952	944.42	4142.49	67.218	0.912088	6.85057	8.32905	4.20794	57.0588
26	Tunisia	TUN	NA	2013	2.52603	950.674	4220.39	67.495	0.92665	6.85717	8.34768	4.21205	57.2415
26	Tunisia	TUN	NA	2014	2.60593	950.491	4302.49	67.772	0.957791	6.85698	8.36695	4.21615	57.372
26	Tunisia	TUN	NA	2015	2.70598		4308.42	68.056	0.995465		8.36833	4.22033
26	Tunisia	TUN	NA	2016	2.6484		4310.57	68.346	0.973956		8.36882	4.22458
26	Tunisia	TUN	NA	2017			4343.44	68.642			8.37642	4.22891
26	Tunisia	TUN	NA	2018			4408.37	68.945			8.39126	4.23331
26	Tunisia	TUN	NA	2019			4405.01	69.254			8.3905	4.23778
27	Zambia	ZMB	EA	1990	0.304334	678.041	1043.72	39.407	-1.18963	6.51921	6.95055	3.67394	45.3121
27	Zambia	ZMB	EA	1991	0.293034	679.007	1016.8	38.989	-1.22747	6.52063	6.92442	3.66328	45.1516
27	Zambia	ZMB	EA	1992	0.29071	672.574	975.001	38.514	-1.23543	6.51111	6.88244	3.65102	44.8123
27	Zambia	ZMB	EA	1993	0.288904	657.318	1016.6	38.042	-1.24166	6.48817	6.92422	3.63869	44.9255
27	Zambia	ZMB	EA	1994	0.272863	645.967	906.579	37.572	-1.29879	6.47075	6.80968	3.62626	44.0637
27	Zambia	ZMB	EA	1995	0.238645	640.678	909.583	37.104	-1.43278	6.46253	6.81299	3.61373	44.0291
27	Zambia	ZMB	EA	1996	0.200238	618.688	940.996	36.638	-1.60825	6.4276	6.84694	3.60109	44.0094
27	Zambia	ZMB	EA	1997	0.249112	627.893	950.638	36.176	-1.38985	6.44237	6.85713	3.5884	44.1762
27	Zambia	ZMB	EA	1998	0.234519	616.83	921.166	35.716	-1.45022	6.42459	6.82564	3.5756	43.852
27	Zambia	ZMB	EA	1999	0.178277	601.195	937.946	35.258	-1.72442	6.39892	6.84369	3.56269	43.7922
27	Zambia	ZMB	EA	2000	0.174972	600.034	948.736	34.802	-1.74313	6.39699	6.85513	3.54968	43.8522
27	Zambia	ZMB	EA	2001	0.178339	603.079	973.364	35.002	-1.72407	6.40205	6.88076	3.5554	44.051
27	Zambia	ZMB	EA	2002	0.180815	607.729	991.31	35.475	-1.71028	6.40973	6.89903	3.56883	44.2209
27	Zambia	ZMB	EA	2003	0.187638	612.03	1033.31	35.951	-1.67324	6.41678	6.94052	3.58216	44.5358
27	Zambia	ZMB	EA	2004	0.185721	613.652	1077.84	36.43	-1.68351	6.41943	6.98271	3.59539	44.825
27	Zambia	ZMB	EA	2005	0.192996	617.711	1126.03	36.911	-1.64509	6.42602	7.02646	3.60851	45.1521
27	Zambia	ZMB	EA	2006	0.188267	615.107	1183.36	37.395	-1.66989	6.4218	7.07612	3.62154	45.4414
27	Zambia	ZMB	EA	2007	0.154271	599.105	1248.42	37.881	-1.86905	6.39544	7.12963	3.63445	45.5971
27	Zambia	ZMB	EA	2008	0.168958	603.232	1309.28	38.371	-1.7781	6.4023	7.17723	3.6473	45.9508
27	Zambia	ZMB	EA	2009	0.1898	600.807	1390.33	38.861	-1.66179	6.39827	7.2373	3.65999	46.3062
27	Zambia	ZMB	EA	2010	0.197823	604.406	1489.46	39.355	-1.62038	6.40425	7.30617	3.67262	46.7905
27	Zambia	ZMB	EA	2011	0.208412	619.401	1525.56	39.851	-1.56824	6.42875	7.33012	3.68515	47.1235
27	Zambia	ZMB	EA	2012	0.254267	630.331	1591.32	40.354	-1.36937	6.44625	7.37232	3.69769	47.5238
27	Zambia	ZMB	EA	2013	0.265078	644.979	1620.12	40.865	-1.32773	6.46922	7.39026	3.71027	47.8092
27	Zambia	ZMB	EA	2014	0.292412		1644.11	41.382	-1.22959		7.40495	3.72285
27	Zambia	ZMB	EA	2015	0.285428		1641.01	41.907	-1.25377		7.40306	3.73545
27	Zambia	ZMB	EA	2016	0.314183		1652.6	42.438	-1.15778		7.4101	3.74804
27	Zambia	ZMB	EA	2017			1660.76	42.976			7.41503	3.76064
27	Zambia	ZMB	EA	2018			1678.17	43.521			7.42546	3.77324
27	Zambia	ZMB	EA	2019			1658.14	44.072			7.41345	3.78582
28	Zimbabwe	ZWE	EA	1990	1.4995	891.19	1386.85	28.988	0.405132	6.79256	7.23479	3.36688	49.1427
28	Zimbabwe	ZWE	EA	1991	1.49379	922.694	1429.51	29.738	0.401314	6.8273	7.26508	3.39243	49.6009
28	Zimbabwe	ZWE	EA	1992	1.56059	933.593	1274.44	30.499	0.445064	6.83904	7.15026	3.41769	48.9009
28	Zimbabwe	ZWE	EA	1993	1.47503	877.679	1265.52	30.94	0.388678	6.77728	7.14323	3.43205	48.4117
28	Zimbabwe	ZWE	EA	1994	1.58021	858.31	1361.65	31.335	0.45756	6.75497	7.21645	3.44474	48.7469
28	Zimbabwe	ZWE	EA	1995	1.32595	862.447	1345.99	31.732	0.28213	6.75977	7.20489	3.45733	48.7034
28	Zimbabwe	ZWE	EA	1996	1.2992	849.109	1468.65	32.132	0.26175	6.74419	7.2921	3.46985	49.1793
28	Zimbabwe	ZWE	EA	1997	1.23636	832.581	1493.52	32.534	0.212174	6.72453	7.30889	3.48229	49.1489
28	Zimbabwe	ZWE	EA	1998	1.21338	845.149	1524.34	32.939	0.193408	6.73951	7.32932	3.49466	49.396
28	Zimbabwe	ZWE	EA	1999	1.33929	895.542	1502.2	33.347	0.292143	6.79743	7.31469	3.50697	49.721
28	Zimbabwe	ZWE	EA	2000	1.17187	842.366	1449.04	33.758	0.158605	6.73621	7.27866	3.51922	49.0306
28	Zimbabwe	ZWE	EA	2001	1.05638	837.107	1464.67	34.17	0.0548448	6.72995	7.28939	3.53135	49.0572
28	Zimbabwe	ZWE	EA	2002	1.00093	820.322	1331.01	34.585	0.0009307	6.7097	7.1937	3.54342	48.2675
28	Zimbabwe	ZWE	EA	2003	0.889343	782.686	1102.23	34.479	-0.117273	6.66273	7.00509	3.54035	46.673
28	Zimbabwe	ZWE	EA	2004	0.789234	762.319	1034.96	34.294	-0.236692	6.63636	6.94212	3.53497	46.0705
28	Zimbabwe	ZWE	EA	2005	0.891798	796.258	971.267	34.11	-0.114515	6.67992	6.8786	3.52959	45.9485
28	Zimbabwe	ZWE	EA	2006	0.85947	809.986	931.569	33.926	-0.151439	6.69702	6.83687	3.52418	45.7866
28	Zimbabwe	ZWE	EA	2007	0.806649	787.371	890.18	33.743	-0.214866	6.6687	6.79142	3.51877	45.29
28	Zimbabwe	ZWE	EA	2008	0.627678	724.293	725.576	33.56	-0.465728	6.5852	6.58697	3.51334	43.3765
28	Zimbabwe	ZWE	EA	2009	0.447289	729.379	803.222	33.378	-0.80455	6.59219	6.68863	3.5079	44.0928
28	Zimbabwe	ZWE	EA	2010	0.614549	744.933	948.332	33.196	-0.486866	6.61329	6.8547	3.50243	45.3322
28	Zimbabwe	ZWE	EA	2011	0.746236	795.054	1066.43	33.015	-0.292713	6.67841	6.97207	3.49696	46.5623
28	Zimbabwe	ZWE	EA	2012	0.600303	824.243	1223.2	32.834	-0.510321	6.71446	7.10923	3.49146	47.7347
28	Zimbabwe	ZWE	EA	2013	0.881705	845.361	1225.56	32.654	-0.125898	6.73976	7.11115	3.48597	47.9275
28	Zimbabwe	ZWE	EA	2014	0.891739		1232.86	32.504	-0.114582		7.1171	3.48136
28	Zimbabwe	ZWE	EA	2015	0.891624		1234.1	32.385	-0.114711		7.1181	3.4777
28	Zimbabwe	ZWE	EA	2016	0.782777		1224.31	32.296	-0.244908		7.11013	3.47494
28	Zimbabwe	ZWE	EA	2017			1263.32	32.237			7.1415	3.47311
28	Zimbabwe	ZWE	EA	2018			1305.78	32.209			7.17456	3.47225
28	Zimbabwe	ZWE	EA	2019			1183.1	32.21			7.07589	3.47228
